# Supplementary material for: Niche partitioning by photosynthetic plankton as a driver of CO2-fixation across the oligotrophic South Pacific Subtropical Ocean
Source: ISME J. 2021 Aug 19;16(2):465–76. doi: 10.1038/s41396-021-01072-z (PMC8776750; doi:10.1038/s41396-021-01072-z)
Supplement: Supplementary file 2 — Supplemental File 2: Station List and Rates Data [file 41396_2021_1072_MOESM2_ESM.csv]

Supplemental File 2
Duerschlag et al., Niche partitioning by photosynthetic plankton as a driver of CO2-fixation across the oligotrophic South Pacific Sub-tropical Ocean
Station list from RV Sonne Expedition SO245 “UltraPac” with volumetric CO2 fixation rates and associated and experimental (%PAR) environmental parameters. Ocean regions are Eastern South Pacific (ESP), South Pacific Gyre (SPG) and Southwest Pacific (SWP)
Station	Ocean Region	Total Water Column Depth	Latitude	Longitude	Start	End		Sample Depth	Temp	Sal.	Chl a	PAR	PAR	Incubator Filter	CO2 fixation rate	CO2 fixation rate
		(m)			Date / Time UTC	Date / Time UTC		(m)	(°C)	(ppt)	(µg L^-1)	(µmol photon m^-2 s-1)	%	PAR %	(µmol C L^-1 d^-1)	±1 ?
SO245-01	ESP	2764	23° 30.190' S	84° 33.745' W	25.12.2015 18:03	26.12.2015 04:39		9.2	19.8	35.3	0.156	594	44.5	36.1	0.364	0.103
SO245-01	ESP	2764	23° 30.190' S	84° 33.745' W	25.12.2015 18:03	26.12.2015 04:39		99.7	18.3	35.2	0.781	15.2	1.14	1	0.227	0.018
SO245-02	SPG	3900	23° 30.010' S	89° 55.807' W	27.12.2015 03:29	28.12.2015 18:42		10.4	20.8	35.4	0.117	323	45.2	36.1	0.135	0.026
SO245-02	SPG	3900	23° 30.010' S	89° 55.807' W	27.12.2015 03:29	28.12.2015 18:42		22.2	20.7	35.4	0.094	206	28.9	36.1	0.126	0.03
SO245-02	SPG	3900	23° 30.010' S	89° 55.807' W	27.12.2015 03:29	28.12.2015 18:42		62.2	20.2	35.4	0.231	64.3	9	4.2	0.098	0.01
SO245-02	SPG	3900	23° 30.010' S	89° 55.807' W	27.12.2015 03:29	28.12.2015 18:42		90.4	19.9	35.4	0.35	25.7	3.6	4.2	0.177	0.011
SO245-02	SPG	3900	23° 30.010' S	89° 55.807' W	27.12.2015 03:29	28.12.2015 18:42		127.8	18.2	35.2	0.097	5.9	0.83	1	0.112	0.023
SO245-02	SPG	3900	23° 30.010' S	89° 55.807' W	27.12.2015 03:29	28.12.2015 18:42		199.1	13.8	34.4	0.435	0.57	0.08	1	0.004	0.001
SO245-03	SPG	3772	23° 29.964' S	95° 17.718' W	29.12.2015 18:03	29.12.2015 22:08		20.5	21.9	35.7	0.084	370	28.5	36.1	0.126	0.015
SO245-04	SPG	3880	23° 30.007' S	100° 0.005' W	30.12.2015 19:03	01.01.2016 09:09		16.5	22.6	35.9	0.034	668	29.27	36.1	0.086	0.008
SO245-04	SPG	3880	23° 30.007' S	100° 0.005' W	30.12.2015 19:03	01.01.2016 09:09		21.9	22.4	35.9	0.034	592	25.94	36.1	0.057	0.013
SO245-04	SPG	3880	23° 30.007' S	100° 0.005' W	30.12.2015 19:03	01.01.2016 09:09		61.9	21.5	35.8	0.057	260	11.4	4.2	0.098	0.004
SO245-04	SPG	3880	23° 30.007' S	100° 0.005' W	30.12.2015 19:03	01.01.2016 09:09		126.9	20.3	35.6	0.119	50.4	2.21	4.2	0.116	0.023
SO245-04	SPG	3880	23° 30.007' S	100° 0.005' W	30.12.2015 19:03	01.01.2016 09:09		176.7	18.6	35.3	0.529	10.3	0.451	1	0.104	0.028
SO245-04	SPG	3880	23° 30.007' S	100° 0.005' W	30.12.2015 19:03	01.01.2016 09:09		225.6	16.5	35	0.638	2.3	0.1	1	0.015	0.003
SO245-05	SPG	3878	23° 30.013' S	106° 59.917' W	02.01.2016 14:30	02.01.2016 19:18		20.5	23.6	36.3	0.02	526	29.6	36.1	0.109	0.033
SO245-06	SPG	3613	23° 30.006' S	110° 2.968' W	03.01.2016 09:21	05.01.2016 02:30		16.3	24	36.4	0.023	448	24.7	36.1	0.125	0.01
SO245-06	SPG	3613	23° 30.006' S	110° 2.968' W	03.01.2016 09:21	05.01.2016 02:30		22.1	23.9	36.5	0.023	426	23.5	36.1	0.109	0.017
SO245-06	SPG	3613	23° 30.006' S	110° 2.968' W	03.01.2016 09:21	05.01.2016 02:30		62.4	22.9	36.3	0.046	202	11.15	4.2	0.092	0.01
SO245-06	SPG	3613	23° 30.006' S	110° 2.968' W	03.01.2016 09:21	05.01.2016 02:30		121.2	21.6	36.1	0.084	50.8	2.8	4.2	0.089	0.012
SO245-06	SPG	3613	23° 30.006' S	110° 2.968' W	03.01.2016 09:21	05.01.2016 02:30		191.1	19.9	35.8	0.573	14.5	0.8	1	0.073	0.019
SO245-06	SPG	3613	23° 30.006' S	110° 2.968' W	03.01.2016 09:21	05.01.2016 02:30		279.8	15.7	35	0.059	nd	<0.1	1	0.02	0.017
SO245-07	SPG	2940	25° 57.856' S	114° 1.099' W	05.01.2016 22:20	06.01.2016 03:50		19.8	24.7	36.1	0.018	464	32.1	36.1	0.076	0.036
SO245-08	SPG	3698	27° 44.456' S	117° 37.131' W	06.01.2016 21:40	08.01.2016 23:56		11.9	24.5	35.7	0.05	568	27	36.1	0.102	0.012
SO245-08	SPG	3698	27° 44.456' S	117° 37.131' W	06.01.2016 21:40	08.01.2016 23:56		21.1	24.3	35.7	0.003	474	21	36.1	0.082	0.007
SO245-08	SPG	3698	27° 44.456' S	117° 37.131' W	06.01.2016 21:40	08.01.2016 23:56		61.6	20.3	35.5	0.049	267	11.6	4.2	0.083	0.002
SO245-08	SPG	3698	27° 44.456' S	117° 37.131' W	06.01.2016 21:40	08.01.2016 23:56		126.8	19.4	35.5	0.168	48	2.1	4.2	0.072	0.007
SO245-08	SPG	3698	27° 44.456' S	117° 37.131' W	06.01.2016 21:40	08.01.2016 23:56		182.2	18.4	35.4	0.643	6.9	0.3	1	0.124	0.031
SO245-08	SPG	3698	27° 44.456' S	117° 37.131' W	06.01.2016 21:40	08.01.2016 23:56		259.3	15.4	34.9	0.048	2.3	0.1	1	0.004	0.002
SO245-09	SPG	3780	30° 37.897' S	121° 45.803' W	09.01.2016 21:02	10.01.2016 01:17		21.1	22.5	35.1	0.072	94.9	30.8	36.1	0.108	0.029
SO245-10	SPG	4016	33° 30.011' S	125° 59.972' W	11.01.2016 01:10	12.01.2016 16:07		11	21	35.1	0.142	5569	34.8	36.1	0.116	0.002
SO245-10	SPG	4016	33° 30.011' S	125° 59.972' W	11.01.2016 01:10	12.01.2016 16:07		27	20.8	35.1	0.124	3909	24.4	36.1	0.103	0.008
SO245-10	SPG	4016	33° 30.011' S	125° 59.972' W	11.01.2016 01:10	12.01.2016 16:07		61.9	18.1	35.2	0.144	141	8.81	4.2	0.133	0.002
SO245-10	SPG	4016	33° 30.011' S	125° 59.972' W	11.01.2016 01:10	12.01.2016 16:07		91.8	17.2	35.1	0.42	52.3	3.27	4.2	0.191	0.005
SO245-10	SPG	4016	33° 30.011' S	125° 59.972' W	11.01.2016 01:10	12.01.2016 16:07		137.1	16	35	1.053	7.5	0.47	1	0.402	0.013
SO245-10	SPG	4016	33° 30.011' S	125° 59.972' W	11.01.2016 01:10	12.01.2016 16:07		199.8	14.3	34.9	0.364	1.6	0.1	1	0.029	0.003
SO245-11	SWP	5069	36° 21.736' S	132° 40.500' W	13.01.2016 22:07	14.01.2016 03:58		20.8	19.3	34.5	0.244	513	32.1	36.1	0.363	0.023
SO245-12	SWP	5310	39° 18.569' S	139° 48.565' W	15.01.2016 10:40	17.01.2016 06:16		11.6	17.9	34.4	0.402	184	32.54	36.1	0.692	0.053
SO245-12	SWP	5310	39° 18.569' S	139° 48.565' W	15.01.2016 10:40	17.01.2016 06:16		20.6	17.9	34.4	0.485	129	22.82	36.1	0.72	0.024
SO245-12	SWP	5310	39° 18.569' S	139° 48.565' W	15.01.2016 10:40	17.01.2016 06:16		50.5	14	34.4	0.662	35	6.22	4.2	0.532	0.009
SO245-12	SWP	5310	39° 18.569' S	139° 48.565' W	15.01.2016 10:40	17.01.2016 06:16		100.6	12.5	34.5	0.775	5.5	0.977	4.2	0.209	0.011
SO245-12	SWP	5310	39° 18.569' S	139° 48.565' W	15.01.2016 10:40	17.01.2016 06:16		150.6	10.8	34.5	0.76	2.8	0.5	1	0.044	0.002
SO245-12	SWP	5310	39° 18.569' S	139° 48.565' W	15.01.2016 10:40	17.01.2016 06:16		210.5	8.8	34.4	0.111	2.8	0.5	1	0.009	0.001
SO245-13	SWP	5481	38° 59.889' S	149° 59.980' W	18.01.2016 15:52	18.01.2016 22:39		21.4	16.6	34.5	0.425	127	22.5	36.1	0.516	0.028
SO245-14	SWP	4981	39° 0.000' S	159° 56.182' W	20.01.2016 07:00	22.01.2016 01:12		12.4	16.5	34.7	0.546	366	30.8	36.1	0.447	0.009
SO245-14	SWP	4981	39° 0.000' S	159° 56.182' W	20.01.2016 07:00	22.01.2016 01:12		21.3	16.5	34.7	0.513	213	17.9	36.1	0.453	0.042
SO245-14	SWP	4981	39° 0.000' S	159° 56.182' W	20.01.2016 07:00	22.01.2016 01:12		36.8	16.2	34.7	0.99	88	7.4	4.2	0.396	0.02
SO245-14	SWP	4981	39° 0.000' S	159° 56.182' W	20.01.2016 07:00	22.01.2016 01:12		51.4	13.6	34.7	0.757	33.3	2.8	4.2	0.729	0.067
SO245-14	SWP	4981	39° 0.000' S	159° 56.182' W	20.01.2016 07:00	22.01.2016 01:12		67	12.7	34.8	0.679	13.4	1.13	1	0.488	0.036
SO245-14	SWP	4981	39° 0.000' S	159° 56.182' W	20.01.2016 07:00	22.01.2016 01:12		151.9	11.3	34.7	0.308	1.2	0.1	1	0.029	0.002
SO245-15	SWP	4612	39° 1.694' S	169° 58.286' W	23.01.2016 09:24	24.01.2016 16:17		9.9	17.4	35	0.337	670	35.8	36.1	0.657	0.035
SO245-15	SWP	4612	39° 1.694' S	169° 58.286' W	23.01.2016 09:24	24.01.2016 16:17		20	15.9	35	0.393	372	19.9	36.1	0.773	0.017
SO245-15	SWP	4612	39° 1.694' S	169° 58.286' W	23.01.2016 09:24	24.01.2016 16:17		37.1	15.1	35	0.471	144	7.72	4.2	1.217	0.075
SO245-15	SWP	4612	39° 1.694' S	169° 58.286' W	23.01.2016 09:24	24.01.2016 16:17		55.3	14.6	35	1.152	42.3	2.26	4.2	1.706	0.07
SO245-15	SWP	4612	39° 1.694' S	169° 58.286' W	23.01.2016 09:24	24.01.2016 16:17		74.8	13	35	0.493	11.2	0.6	1	0.737	0.072
SO245-15	SWP	4612	39° 1.694' S	169° 58.286' W	23.01.2016 09:24	24.01.2016 16:17		110.2	12.3	35.1	0.165	2.6	0.14	1	0.089	0.005
