# Supplementary material for: Niche partitioning by photosynthetic plankton as a driver of CO2-fixation across the oligotrophic South Pacific Subtropical Ocean
Source: ISME J. 2021 Aug 19;16(2):465–76. doi: 10.1038/s41396-021-01072-z (PMC8776750; doi:10.1038/s41396-021-01072-z)
Supplement: Supplementary file 3 — Supplemental File 3: Single Cell Rates Data [file 41396_2021_1072_MOESM3_ESM.csv]

Supplemental File 3
Duerschlag et al., Niche partitioning by photosynthetic plankton as a driver of CO2-fixation across the oligotrophic South Pacific Sub-tropical Ocean
Summary of single-cell CO2 fixation rates for Prochlorococcus and small photosynthetic eukaryotes obtained from the R/V Sonne SO245 "UltraPac" expedition. Supplemental File S3 from Duerschlag et al. "Niche partioning by photosynthetic plankton as a driver of CO2-fixation across the oligotrophic South Pacific Sub-tropical Ocean. Submitted to the ISME J (June 2021). *Depth range over which cell abu…
	Depth	Depth	Chl a	Cell Type	Abundance	Abundance	Cell Length	Cell Length	Cell Length	Cell Length	Cell-specific CO2 fixation rate	Cell-specific CO2 fixation rate	C-based growth	C-based growth	Volumetric Rate of CO2 fixation	Volumetric Rate of CO2 fixation	Contribution to bulk CO2 fixation
		range*			median	±1 std error	n**	range	median	±1 std error	median	±1 std error	median	±1 std error	median	±1 std error
Station	(m)	(m)	(µg L^-1)		(10^6 L^ -1)			(µm)	(µm)	(µm)	(fmol C cell^-1 d^-1)	(fmol C cell^-1 d^-1)	(d^-1)	(d^-1)	(µmol C L^-1 d^-1)	(µmol C L^-1 d^-1)	%
4	22	11to40	0.03	Prochlorococcus	70.6	3.5	26	0.3-0.7	0.5	0.02	0.26	0.04	0.13	0.02	0.02	0.004	32
4	178	150to225	0.52	Prochlorococcus	88.1	41.9	59	0.5-0.9	0.6	0.02	0.52	0.08	0.16	0.02	0.05	0.02	44.4
8	21	5to41	<0.01	Prochlorococcus	35.9	8.2	56	0.3-0.9	0.5	0.02	0.17	0.02	0.06	0.01	0.006	0.002	7.5
8	182	151to200	0.65	Prochlorococcus	58.2	7.2	28	0.4-0.8	0.5	0.02	0.31	0.04	0.08	0.01	0.02	0.003	14.9
12	21	11to41	0.49	Prochlorococcus	72.4	20.2	25	0.4-1.1	0.6	0.4	0.6	0.2	0.2	0.03	0.04	0.02	6
12	101	61to150	0.78	Prochlorococcus	37.9	5.8	55	0.3-0.8	0.6	0.02	0.46	0.05	0.13	0.01	0.02	0.003	8.3
4	22	11to40	0.03	small eukaryote	0.31	0.03	25	1.5-4.6	2.1	0.1	14.1	2.3	0.17	0.02	0.004	0.001	7.7
4	178	150to225	0.52	small eukaryote	0.83	0.21	24	1.5-3.6	1.9	0.1	15.6	3	0.39	0.02	0.01	0.004	12.4
8	21	5to41	<0.01	small eukaryote	0.56	0.04	34	1.5-4.8	2.4	0.1	15.8	4	0.16	0.01	0.01	0.002	11
8	182	151to200	0.65	small eukaryote	1.66	0.04	23	1.6-3.5	1.8	0.1	15.6	2.3	0.33	0.02	0.03	0.007	21
12	21	11to41	0.49	small eukaryote	5.5	0.3	31	1.7-4.1	2.6	0.1	50.3	7.9	0.56	0.03	0.28	0.05	38.4
12	101	61to150	0.78	small eukaryote	2.1	0.7	28	1.4-3.9	2.1	0.1	23.4	6.3	0.42	0.01	0.05	0.02	24
