# Supplementary material for: Niche partitioning by photosynthetic plankton as a driver of CO2-fixation across the oligotrophic South Pacific Subtropical Ocean
Source: ISME J. 2021 Aug 19;16(2):465–76. doi: 10.1038/s41396-021-01072-z (PMC8776750; doi:10.1038/s41396-021-01072-z)
Supplement: Supplementary file 4 — Supplemental File 4: Statistics to Figure 4 [file 41396_2021_1072_MOESM4_ESM.csv]

Supplemental File 4
Duerschlag et al., Niche partitioning by photosynthetic plankton as a driver of CO2-fixation across the oligotrophic South Pacific Sub-tropical Ocean
Statistical comparison of the results from Fig. 7. Treatments were compared using one-way ANOVA and a Tukey multiple pairwise comparison test; treatments that exhibit p<0.05 are considered as significantly different from the control. diff: difference between means of the two groups, lwr, upr:lower and upper point of 95% confidence interval, p adj: p-value after adjustment for the multiple compari…
Comparison		CO2 fixation				C-based growth rate
Station-Depth-species	Station-Depth-species	diff	lwr	upr	p adj	diff	lwr	upr	p adj
12-DCM-PRO	12-DCM-PICO	-33.68	-46.73	-20.62	0	0.3	0.39	0.22	0
12-surface-PICO	12-DCM-PICO	29.94	15.28	44.6	0	0.07	0.02	0.17	0.33
12-surface-PRO	12-DCM-PICO	-33.24	-48.71	-17.76	0	0.2	0.3	0.1	0
4-DCM-PICO	12-DCM-PICO	-13.55	-29.19	2.1	0.17	0.06	0.16	0.04	0.78
4-DCM-PRO	12-DCM-PICO	-33.36	-46.26	-20.45	0	0.27	0.35	0.18	0
4-surface-PICO	12-DCM-PICO	-19.89	-35.37	-4.42	0	0.28	0.39	0.18	0
4-surface-PRO	12-DCM-PICO	-33.85	-49.16	-18.53	0	0.3	0.41	0.2	0
8-DCM-PICO	12-DCM-PICO	-14.27	-30.1	1.56	0.12	0.11	0.21	0.01	0.03
8-DCM-PRO	12-DCM-PICO	-33.89	-48.93	-18.86	0	0.35	0.45	0.25	0
8-surface-PICO	12-DCM-PICO	-11.08	-25.43	3.28	0.32	0.29	0.38	0.19	0
8-surface-PRO	12-DCM-PICO	-34.01	-47.03	-20.99	0	0.38	0.47	0.3	0
12-surface-PICO	12-DCM-PRO	63.62	50.99	76.25	0	0.38	0.29	0.46	0
12-surface-PRO	12-DCM-PRO	0.44	-13.13	14.01	1	0.1	0.01	0.19	0.01
4-DCM-PICO	12-DCM-PRO	20.13	6.37	33.89	0	0.24	0.15	0.33	0
4-DCM-PRO	12-DCM-PRO	0.32	-10.22	10.86	1	0.03	0.03	0.1	0.89
4-surface-PICO	12-DCM-PRO	13.78	0.22	27.35	0.04	0.02	0.07	0.11	1
4-surface-PRO	12-DCM-PRO	-0.17	-13.56	13.22	1	0	0.09	0.09	1
8-DCM-PICO	12-DCM-PRO	19.41	5.44	33.37	0	0.19	0.1	0.28	0
8-DCM-PRO	12-DCM-PRO	-0.22	-13.27	12.84	1	0.05	0.13	0.04	0.79
8-surface-PICO	12-DCM-PRO	22.6	10.33	34.87	0	0.01	0.07	0.09	1
8-surface-PRO	12-DCM-PRO	-0.33	-11.01	10.35	1	0.08	0.15	0.01	0.01
12-surface-PRO	12-surface-PICO	-63.18	-78.3	-48.06	0	0.27	0.37	0.17	0
4-DCM-PICO	12-surface-PICO	-43.49	-58.78	-28.19	0	0.13	0.23	0.03	0
4-DCM-PRO	12-surface-PICO	-63.3	-75.77	-50.82	0	0.34	0.42	0.26	0
4-surface-PICO	12-surface-PICO	-49.83	-64.95	-34.71	0	0.36	0.46	0.26	0
4-surface-PRO	12-surface-PICO	-63.79	-78.74	-48.83	0	0.38	0.48	0.28	0
8-DCM-PICO	12-surface-PICO	-44.21	-59.69	-28.73	0	0.18	0.29	0.08	0
8-DCM-PRO	12-surface-PICO	-63.83	-78.5	-49.17	0	0.42	0.52	0.33	0
8-surface-PICO	12-surface-PICO	-41.02	-54.99	-27.05	0	0.36	0.45	0.27	0
8-surface-PRO	12-surface-PICO	-63.95	-76.54	-51.36	0	0.46	0.54	0.37	0
4-DCM-PICO	12-surface-PRO	19.69	3.62	35.76	0	0.14	0.03	0.25	0
4-DCM-PRO	12-surface-PRO	-0.12	-13.54	13.3	1	0.07	0.16	0.02	0.32
4-surface-PICO	12-surface-PRO	13.34	-2.56	29.25	0.2	0.08	0.19	0.02	0.25
4-surface-PRO	12-surface-PRO	-0.61	-16.36	15.14	1	0.11	0.21	0	0.04
8-DCM-PICO	12-surface-PRO	18.97	2.72	35.22	0.01	0.09	0.02	0.2	0.22
8-DCM-PRO	12-surface-PRO	-0.66	-16.13	14.82	1	0.15	0.25	0.05	0
8-surface-PICO	12-surface-PRO	22.16	7.34	36.98	0	0.09	0.19	0.01	0.1
8-surface-PRO	12-surface-PRO	-0.77	-14.3	12.76	1	0.18	0.27	0.1	0
4-DCM-PRO	4-DCM-PICO	-19.81	-33.43	-6.19	0	0.21	0.3	0.12	0
4-surface-PICO	4-DCM-PICO	-6.35	-22.42	9.73	0.98	0.22	0.33	0.12	0
4-surface-PRO	4-DCM-PICO	-20.3	-36.22	-4.38	0	0.25	0.35	0.14	0
8-DCM-PICO	4-DCM-PICO	-0.72	-17.14	15.69	1	0.05	0.16	0.06	0.93
8-DCM-PRO	4-DCM-PICO	-20.35	-35.99	-4.7	0	0.29	0.39	0.19	0
8-surface-PICO	4-DCM-PICO	2.47	-12.53	17.46	1	0.23	0.33	0.13	0
8-surface-PRO	4-DCM-PICO	-20.46	-34.18	-6.74	0	0.32	0.42	0.23	0
4-surface-PICO	4-DCM-PRO	13.46	0.04	26.89	0.05	0.02	0.11	0.07	1
4-surface-PRO	4-DCM-PRO	-0.49	-13.73	12.75	1	0.04	0.13	0.05	0.96
8-DCM-PICO	4-DCM-PRO	19.09	5.26	32.91	0	0.16	0.07	0.25	0
8-DCM-PRO	4-DCM-PRO	-0.54	-13.44	12.37	1	0.08	0.17	0	0.06
8-surface-PICO	4-DCM-PRO	22.28	10.17	34.39	0	0.02	0.1	0.06	1
8-surface-PRO	4-DCM-PRO	-0.65	-11.14	9.84	1	0.12	0.19	0.05	0
4-surface-PRO	4-surface-PICO	-13.95	-29.71	1.8	0.14	0.02	0.13	0.08	1
8-DCM-PICO	4-surface-PICO	5.62	-10.63	21.87	0.99	0.17	0.07	0.28	0
8-DCM-PRO	4-surface-PICO	-14	-29.48	1.47	0.12	0.07	0.17	0.04	0.58
8-surface-PICO	4-surface-PICO	8.81	-6	23.63	0.72	0.01	0.1	0.09	1
8-surface-PRO	4-surface-PICO	-14.12	-27.64	-0.59	0.03	0.1	0.19	0.01	0.01
8-DCM-PICO	4-surface-PRO	19.58	3.48	35.68	0	0.2	0.09	0.3	0
8-DCM-PRO	4-surface-PRO	-0.05	-15.36	15.27	1	0.05	0.15	0.06	0.94
8-surface-PICO	4-surface-PRO	22.77	8.12	37.42	0	0.02	0.08	0.11	1
8-surface-PRO	4-surface-PRO	-0.16	-13.51	13.19	1	0.08	0.17	0.01	0.13
8-DCM-PRO	8-DCM-PICO	-19.62	-35.45	-3.8	0	0.24	0.35	0.14	0
8-surface-PICO	8-DCM-PICO	3.19	-11.99	18.38	1	0.18	0.28	0.08	0
8-surface-PRO	8-DCM-PICO	-19.74	-33.67	-5.81	0	0.27	0.37	0.18	0
8-surface-PICO	8-DCM-PRO	22.82	8.46	37.17	0	0.06	0.03	0.16	0.59
8-surface-PRO	8-DCM-PRO	-0.11	-13.13	12.9	1	0.03	0.12	0.05	0.98
8-surface-PRO	8-surface-PICO	-22.93	-35.16	-10.7	0	0.09	0.18	0.01	0.01
