# Supplementary material for: Niche partitioning by photosynthetic plankton as a driver of CO2-fixation across the oligotrophic South Pacific Subtropical Ocean
Source: ISME J. 2021 Aug 19;16(2):465–76. doi: 10.1038/s41396-021-01072-z (PMC8776750; doi:10.1038/s41396-021-01072-z)
Supplement: Supplementary file 5 — Supplemental File 5: Figure 5 Alignment Txt File [file 41396_2021_1072_MOESM5_ESM.txt]

####Alignment of 16S rRNA chloroplast tree (Fig. 5). The tree was calculated based on the long reference sequences. Sequences from this study were added to the tree neglecting the primer sequence.#####


>FJ002217.1.1441_U|16S_rRNA|plastid||Eukaryota|Stramenopiles|Ochrophyta|Bacillariophyta|Bacillariophyta_X|Raphid-pennate|Amphora|Amphora_sp.
........UU GGCUC---C- -----AGGAU GAACGCU-GG CGAGAUGCCU UACACAUGCA AGUCGUACGA GA------AU
----UUUUA- --A------U U--------C A-AGUGGCGG ACGGGUGAGU AACACGUAAG -AAUUUGCCU UUAGGAGGGG
GACAACAACU GGA-AACGGU UGCUAAUACC CCAUA---UG C-UU-UCG-- -A--GUGAAA UG--GAU--- -UUUU-C---
-----CGCCU AGAGAGAAGC UUGCGGCUGA UUAGCUUGUU GGUAAGGUAA -UGGCUUACC AAGGCGACGA UCAGUAUCUG
GUUUGAGAGG AUGAUCAGAC ACACUGGAAC UGAGACACGG UCCAGACUCC UACGGGAGGC AGCAGUGGGG AAUUUUCCGC
AAUGGGCGAA AGCCUGACGG AGCAAUCUCG CGUGAGGGAU GACGGCCUAU GGGUUGUAAA CCUCUUUUUU CAGGGAGGAA
UAAAU-UGAC GUGUACCUGA AGAAUAAGCA UCGGCUAACU CCGUGCCAGC AGCCGCGGUA AGA-CGGA-G GAUGCAAGUG
UUAUCCGGAA UCACUGGGCG UAAAGCGUCU GUAGGUGGUU UAAUAAGUCA ACUGUU-AAA UCUUGAAGCU CAACUUCAAA
AUCGCAG-UC GAAACUAUUA GACUAGAGUA UAGUAGG-GG UAAAGGGAAU UUCCAGUGGA GCGGUG-AAA UGCGUAGAGA
UUGGAAAGAA CACCGAUGGC GAAGGCACU- UUACUGGGCU AUUACUGACA CUCAGAGA-C GAAAGCUAGG GUAGCAAAUG
GGAUUAGAUA -CCCCAGUAG UCCUAGCCGU AAACAAUGGA UACUAGAUGU UGAACAGA-U C--GACCUGU GCAGUAUC-A
AAGCUAACG- CG-UUAAGUA UCCCGCCUGG GAAGUAUGCU CGCAAGAGUG AAACUCAAA- GGA--AUUGA C-GGGGGCCC
GCACAA-GCG GUGGAGCAUG UGGUUUAAUU CGAUGCAACG CGAAGAACC- UUACCAG-GG UUUGACAUGA UACGAAUUUC
UUUGAAAGAA GAAAGUG--- --C-CGUUU- ---------- ---------- G-GAACGUAU ACACAGGUGG UGCAUGGCUG
UCGUCAGCUC GUGUCGUGAG AUGUUGGGUU AAGUCCCGCA ACGAGCGCAA CCCUCAUUUU UAGUUGC--- -CU---UUA-
-U--G-GAAC UCU-AGAAAG ACUGCC-GGU UAUAAACCGG AGGAAGGCGG GGAUGACGUC AAGUC-AGCA UGCCCCUUAC
ACCCUGGGCU ACACACGUGC UACAAUGGG- UGAGACAAUG AGAUGCAACU CUGCGAAGAC AAGC-UAAUC U-AUAAACUC
ACUCUAAGUU CGGAUUGUAG GCUGCAACUC GCC-UGCAUG AAGUUGGAAU CGCUAGUAAU C-GCUGGUCA GCUAUACAGC
GGUGAAUUCG UUCCCGGGCC UUGUACACAC CGCCCGUCAC ACCAUGGAAG CUGGUUAUGC CCGAAGUCGU UACUCUAACC
U---UU-UU- -GGA-GGAGG AUGCCUAAGG UAGAAUU-AG UGACUGGGGU GAAGUCGUAA C-AAGGUAAC CGUAC.....
.......... .......... ...
>FN563080.1.1447_U|16S_rRNA|plastid|strain_CCMP_1205|Eukaryota|Archaeplastida|Chlorophyta|Chloropicophyceae|Chloropicales|Chloropicaceae|Chloropicon|Chloropicon_primus
.......... .......... .......... .......... .GGUAUGCUU AAUACAUGCA AGUCGAACGA AA------UA
----UUUAG- --CACUUGUG UUAAAUUAUU U-AGUGGCGA ACGGGUGAGU AACACGUAAG -AACUUACCC CUAGACGAGG
UACAACAAUU GGA-AACGAC UGCUAAUACC UCAUA---UA A-CCGGAA-- -G--GUGAAA G---AAG--- -CAAU-U---
-----CGUCU AGGGCGAGGC UUGCGUCUGA UUAGCUAGUU GGUGAGGUAA -AGGCUUACC AAGGCGACGA UCAGUAGUUG
GUCUUAGAGG AUGAUCAGCC ACACUGGGAC UGAGACACGG CCCAGACUUU UACGGGAGGC AGCAGUAAGG AAUUUUCCGC
AAUGGGCGAA AGCCUGACGG AGCAAUACCG CGUGAAGGAU GACGGCCCAU GGGUUGUAAA CUUCUUUUCU UGGAGAAGAA
-UUC--UGAC G-GUAACCAA GGAAUAAGCA UCGGCUAACU CCGUGCCAGC AGCCGCGGUA AGA-CGGG-G GAUGCAAGCG
UUAUUCGGAA UUAUUGGGCG UAAAGCGUCU GUAGGUGGCG AGGAAAGUGU UGUGUU-AAA GACCAGGGCU CAACCCUGGG
AAAGCAU-UG CAAACUAUCU CGCUUGAGUU CGGUAGG-GG CAGAGAGAAU UCCCAGUGUA GCGGUG-AAA UGCGUAGAUA
UUGGGAGGAA GACCGGUGGC GAAGGCGUU- CUGCUGGGCC GUAACUGACA CUCAGAGA-C GAAAGCUAAG GGAGCAAAUA
GGAUUAGAUA -CCCUAGUAG UCUUAGCUGU AAACGAUGCA CACUA--UGU UUU------G C--AAUUUGC AGAGCA---A
UAGCUAACG- CG-UUAAGUG UGCCGCCUGG GGAGUACAUU CGCAAGGAUG AAACUCAAA- GGA--AUUGA C-GGGGACCC
GCACAA-GCG GUGGAGCAUG UGGUUUAAUU CGAUGCAACG CGAAGAACC- UUACCAA-GA AUUGACAUGC UGCGAACAUU
UAUGAAAGUA AAGAGUCUAU UAA-CUUAG- ---------- -------UUA A-UAGCGCAG ACACAGGUGG UGCAUGGUUG
UCGUCAGCUC GUGCCGUGAG GUGUUAGGUU AAGUCCUGCA ACGAGCGCAA CCCUUGUCUU UAGUUAU--- ----------
--------AU UCU-AGAGAG ACUGCC-GGU GAUAAACCGG AGGAAGGUGA GGAUGACGUC AAAUC-AGCA UGCCCCUUAC
AUCUUGGGCG ACUCACGUGC UACAAUGGU- CGGGACAAAG AGAUGCUACC CUGCGAAGGC AAGC-UAACC UCAAAAACCC
GAUCUCAGUU CGGAUUGCAG GCUGCAACUC GCC-UGCAUG AAGUUGGAAU CGCUAGUAAU C-GCAGGUCA GCCAUACUGC
GGUGAAUACG UUCUCGGGUC UUGUACACAC CGCCCGUCAC ACCAUGGAAG UUGGUAAUGC CCAAAAUCGC GUGUCUAACC
-----U-U-- CGGGAGGAUA GCGCCUAAGG CAGGGUC-AG UGACUAUGGU GAAGUCGUAA CAAGGUAGCC GUACUGGAAG
GUGUGGCUGG AUUACCUCCU AA.
>FJ002238.1.1430_U|16S_rRNA|plastid||Eukaryota|Stramenopiles|Ochrophyta|Bacillariophyta|Bacillariophyta_X|Raphid-pennate|Fragilariopsis|Fragilariopsis_cylindrus
.......... .......... ......AGAU GAACGCU-GG CGAGAUGCUU UACACAUGCA AGUCGUACGA GA------GU
----UUUAA- --A------C U--------C A-AGUGGCGG ACGGGUGAGU AACACGUAAG -AAUUUGCCU UUAGGAGGGG
GACAACAGUU GGA-AACGAC UGCUAAUACC CCAUA---UG C-UU-UCG-- -A--GUAAAA CG--GAU--- -UUUU-C---
-----CGCCU AGAGAGAAGC UUGCGGCUGA UUAGCUUGUU GGUAAGGUAA -AGGCUUACC AAGGCGACGA UCAGUAUCUG
GUUUGAGAGG ACGAUCAGAC ACACUGGAAC UGAGACACGG UCCAGACUCC UGCGGGAGGC AGCAGUGGGG AAUUUUCCGC
AAUGGGCGAA AGCCUGACGG AGCAAUCUCG CGUGAGGGAU GACUGCCUAU GGGUUGUAAA CCUCUUUUUU CAGGGAGGAA
U-AAA-UGAC GUGUACCUGA AGAAUAAGCA UCGGCUAACU CCGUGCCAGC AGCCGCGGUA AUA-CGGA-G GAUGCAAGUG
UUAUCCGGAA UCACUGGGCG UAAAGCGUCU GUAGGUUGUU UGAUAAGUCA ACUGUU-AAA UCUUGAAGCU CAACUUCAAA
ACCGCAG-UC GAAACUAUCA GACUAGAGUA UAGUAGG-GG UAAAGGGAAU UUCCAGUGGA GCGGUG-AAA UGCGUAGAGA
UUGGAAAGAA CACCGAUGGC GAAGGCACU- UUACUGGGCU AUUACUGACA CUCAGAGA-C GAAAGCUAGG GUAGCAAAUG
GGAUUAGAUA -CCCCAGUAG UCCUAGCUGU AAACAAUGGA UACUAGAUGU UGAACAGA-U C--GACCUGU GCAGUAUC-A
AAGCUAACG- CG-UUAAGUA UCCCGCCUGG GAAGUAUGCU CGCAAGAGUG AAACUCAAA- GGA--AUUGA C-GGGGGCCC
GCACAANGCG GUGGAGCAUG UGGUUUAAUU CGAUGCAACG CGAAGAACC- UUACCAG-GG UUUGACAUGA UACGAAUUUC
UUUGAAAAAA GAAAGUG--- --C-CUUAU- ---------- ---------- G-GAACGUAU ACACAGGUGG UGCAUGGCUG
UCGUCAGCUC GUGUCGUGAG AUGUUGGGUU AAGUCCCGCA ACGAGCGCAA CCCUCAUUUU UAGUUGC--- -C----UUA-
-U--G-GAAC UCU-AGAAAG ACUGCU-GGU UAUAAACCGG AGGAAGGCGG GGAUGACGUC AAGUC-AGCA UGCCCCUUAC
ACCCUGGGCU ACACACGUGC UACAAUGGG- UGAGACAAUG AGAUGCAAAU CUGCGAAGAC AAGC-UAAUC U-AUAAACUC
ACUCUAAGUU CGGAUUGUAG GCUGCAACUC GCC-UACAUG AAGUUGGAAU CGCUAGUAAU C-GCUGGUCA GCUAUACAGC
GGUGAAUUCG UUCCCGGGCC UUGUACACAC CGCCCGUCAC ACCAUGGAAG CUGGUUAUGC CCGAAGUCGU UACUCUAACC
A---UUC--- -GGA-GGAGG ACGCCUAAGG UAGAAUU-AG UGACUAGGGU GAAGUCGUAA C-AAGGUAAC CGUAC.....
.......... .......... ...
>FJ826020.1.1352_U|16S_rRNA|plastid|clone_BM1-8-32|Eukaryota|Stramenopiles|Ochrophyta|Dictyochophyceae|Dictyochophyceae_X|Florenciellales|Florenciella|Florenciella_parvula
.......... .......... .......... .......... .......... .......... .......... ..........
.......... .......... .......... .......... ACGGGUGAGU AACGCGUGGG -AACGUACCU UUUGGUUCGG
AACAACACAG GGA-AACUUG UGCUAAUACC GGAUA---AG C-CC-UUA-- -C--GGGGAA A---GAU--- -UUAU-C---
------GCCG AAAGAUCGGC CCGCGUCUGA UUAGCUAGUU GGUGAGGUAA -UGGCUCACC AAGGCGACGA UCAGUAGCUG
GUCUGAGAGG AUGAUCAGCC ACAUUGGGAC UGAGACACGG CCCAAACUCC UACGGGAGGC AGCAGUGGGG AAUAUUGGAC
AAUGGGGGCA ACCCUGAUCC AGCCAUGCCG CGUGAGUGAU GAAGGCCCUA GGGUUGUAAA GCUCUUUUGU GCGGGAAGA-
-UAA--UGAC G-GUACCGCA AGAAUAAGCC CCGGCUAACU UCGUGCCAGC AGCCGCGGUA AUA-CGGA-G GAUGCAAGUG
UUAUCCGGAA UUACUGGGCG UAAAGCGUCU GUAGGUGGUU UAGUAAGUCG AUUGUU-AAA GCUUGGGGCU UAACUCCAAA
UCAGCAA-UG GAAACUGCUA GACUUGAGUA UGGUAGA-GG UAAAAGGAAU UUCCAGUGGA GCGGUG-AAA UGCGUAGAUA
UUGGAAAGAA CACCGAUGGC GAAGGCAUU- UUACUGGGCC AUAACUGACA CUCAGAGA-C GAAAGCUAGG GUAGCAAAUG
GGAUUAGAUA -CCCCAGUAG UCCUAGCUGU AAACGAUGGA UACUAGAUGU UGCACGUA-U C--GACCCGU GCAGUGUC-A
UAGCUAACG- CG-UUAAGUA UCCCGCCUGG GAAGUAUGCG CGCAAGCGUG AAACUCAAA- GGA--AUUGA C-GGGGGCCC
GCACAA-GCG GUGGAGCAUG UGGUUUAAUU UGAUGCAACG CGAAGAACC- UUACCAG-GG UUUGACAUGA CAGGAAUUCU
UCUGAGAAGA GGAAGUG--- --C-CUUUU- ---------- -------UAA G-GAACCUGU ACACAGGUGG UGCAUGGCUG
UCGUCAGCUC GUGUCGUGAG AUGUUGGGUU AAGUCCCGCA ACGAGCGCAA CCCUUGUUUU UAGUUAU--- -UU---UU--
---------- -CU-AGAAAG ACUGCC-GGU UAUAAGCCGG AGGAAGGCGG GGACGACGUC AAGUC-AGCA UGCCCCUUAC
ACCCUGGGCU ACACACGUGC UACAUUGGA- UAAGACAAUG AGUCGCGAAC CUGUGAAGGU CAGC-AAAU- CUAUAAACUU
AUUCUAAGUU CGGAUUGUAG GCUGCAACUC GCC-UACAUG AAGCUGGAAU CGCUAGUAAU C-GCAGGUCA GCCAUACUGC
GGUGAAUUCG UUCCCGGGCC UUGUACACAC CGCCCGUCAC ACCAUGGAAG CUGGUUAUAC CCGAAGUAGU UACUCUAACC
UUUUU----- -GGA-GGGGG GCUCCUAAGG UAGAAUU-AG UGACUGGGGU GAAGUCGUAA CAAGGUAACC ..........
.......... .......... ...
>NC_012898.1.1478_G|16S_rRNA|plastid|strain_CCMP_1984|Eukaryota|Stramenopiles|Ochrophyta|Pelagophyceae|Pelagomonadales|Pelagomonadaceae|Aureococcus|Aureococcus_anophagefferens
UUAUG--AGA GUUUGAUCCU GGCUCAGGAU GAACGCU-AG CGGUAUGCUU AACACAUGCA AGUCGUACGA GA------GU
----CUUUG- --A------C U--------C U-AGUGGCGG ACGGGUGAGU AACGCGUGAG -AAUUCGCCC AUAGGAGGGA
AAUAACAGUA GGA-AACCGC UGCUAAAGUC CCAUA---UA C-CU-UUU-- -G--GUGAAA C---AGAG-- -UAAU-C---
-----UGCCU AUGGAGAAGC UCGCGUCUGA UUAGCUAGUU GGUGGGGUAA -AGGCCUACC AAGGCGAUGA UCAGUAGUUG
GUCUGAGAGG AUGAUCAGCC ACACUGGGAC UGAGACACGG CCCAGACUCC UACGGGAGGC AGCAGUGAGG AAUUUUCCGC
AAUGGGCGAA AGCCUGACGG AGCAAUACCG CGUGAGGGAU GACGGCCUUU GGGUUGUAAA CCUCUUUUUU CAAGGAGGAA
GUUC--UGAC GUGUACUUGA AGAAUAAGCA UCGGCUAACU CCGUGCCAGC AGCCGCGGUA AGA-CGGA-G GAUGCAAGUG
UUAUCCGGAA UUAUUGGGCG UAAAGCGUCU GUAGGUUGCC UAGCAAGUCU AUUGUU-AAA GGUUAAAGCU UAACUUUAAA
ACUGCAG-UA GAAACUGCUA AGCUUGAGUA CAGUCGA-AG UAGAGGGAAU UUCCAGUGAA GCGGUG-AAA UGCGUAGAUA
UUGGAAGGAA CACCAAUGGC GAAAGCACU- CUACUAGGCU UUUACUGACA CUCAGAGA-C GAAAGCUAGG GUAGCAAAUG
GGAUUAGAUA -CCCCAGUAG UCCUAGCCGU AAACGAUGGA UACUAAACAU UGC-GUGC-A UCGAUCCGC- GUGGUGUU-A
UAGCUAACG- CG-UUAAGUA UCCCGCCUGG GGAGUACGCU CGCAAGGGUU AAACUCAAA- GGA--AUUGA C-GGGGGCCC
GCACAA-GCG GUGGAGCAUG UGGUUUAAUU UGAUGCAACG CGAAGAACC- UUACCAG-GG UUUGACAUGG UGUUAAUUCU
UU-G-AAAAA AGAAGUA--- --CCGUUCG- ---------- ---------- CGGUAGACAC ACACAGGUGG UGCAUGGCUG
UCGUCAGCUC GUGUCGUGAG AUGUUGGGUU AAGUCCCGCA ACGAGCGCAA CCCUUGUUUU UAGUUAC--- ----------
-U--A-GUAA UCU-AAAAAG ACUAUC-GGU UAUAAACCGG AGGAAGGUGG GGACGACGUC AAGUC-AGCA UGCCCCUUAU
ACCCUGGGCU ACACACGUGC UACAUUGGGU UAGGACAAUG AGAUGCCAAG CCGCGAGGCC GAGC-UAAUC U-ACAAACCU
ACUCUAAGUU CGGAUUGGAG GCUGCAACUC GCC-UCCAUG AAGUUGGAAU CGCUAGUAAU C-GCUGGUCA GCAACACAGC
GGUGAAUCCG UUCCCGGGCC UUGUACACAC CGCCCGUCAC ACCAUGGGAG CUGGUUAUGC CCGAAGUCGU UAUACCAACC
-----GUU-- -UGGAGGAAG ACGCCUAAGG UAGAGCU-AG UGACUGGGGU GAAGUCGUAA CAAGGUAGCC GUACUGGAAG
GUGUGGCUGG AUCACCUCCU UA.
>JF277135|Eukaryota|Stramenopiles|Ochrophyta|Bacillariophyta|Bacillariophyceae|Cymbellales|Cymbellales_X|Cymbellaceae|Cymbella|Cymbella_helvetica
.......... .......... ........AU GAACGCU-GG CGAGAUGCCU UAUACAUGCA AGUCGUACGA GA------AU
----UUUUA- --A------U U--------C A-AGUGGCGG ACGGGUGAGU AACACGUAAG -AAUUUGCCU UUAGGAGGGG
GACAACAACU GGA-AACGGU UGCUAAUACC CCAUA---UG C-UU-CCG-- -A--GUGAAA UG--GAU--- -UUUU-C---
-----CGCCU AGAGAGAAGC UUGCGGCUGA UUAGCUUGUU GGUGAGGUAA -UGGCUUACC AAGGCGACGA UCAGUAUCUG
GUUUGAGAGG ACGAUCAGAC ACACUGGAAC UGAGACACGG UCCAGACUCC UACGGGAGGC AGCAGUAGGG AAUUUUCCGC
AAUGGGCGAA AGCCUGACGG AGCAAUCUCG CGUGAGGGAU GACGGCCUAU GGGUUGUAAA CCUCUUUUUU CAGGGAGGAA
U-AAA-UGAC GUGUACCUGA AGAAUAAGCA UCGGCUAACU CCGUGCCAGC AGCCGCGGUA AGA-CGGA-G GAUGCAAGUG
UUAUCCGGAA UCACUGGGCG UAAAGCGUCU GUAGGUGGUU UAAUAAGUCA ACUGUU-AAA UCUUGAAGCU CAACUUCAAA
AUCGCAG-UC GAAACUAUUA GACUAGAGUA UAGUAGG-GG UAAAGGGAAU UUCCAGUGGA GCGGUG-AAA UGCGUAGAUA
UUGGAAAGAA CACCGAUGGC GAAGGCACU- UUACUGGGCU AUUACUAACA CUCAGAGA-C GAAAGCUAGG GUAGCAAAUG
GGAUUAGAUA -CCCCAGUAG UCCUAGCCGU AAACAAUGGA UACUAGAUGU UGAACAGA-U C--GACCUGU GCAGUAUU-A
AAGCUAACG- CG-UUAAGUA UCCCGCCUGG GAAGUAUGCU CGCAAGAGUG AAACUCAAA- GGA--AUUGA C-GGGGGCCC
GCACAA-GCG GUGGAGCAUG UGGUUUAAUU CGAUGCAACG CGAAGAACC- UUACCAG-GG UUUGACAUGA UAUGAAUUUC
UUUGAAAGAA GAAAGUG--- --C-CGUUU- ---------- ---------- G-GAACAUAU ACACAGGUGG UGCAUGGCUG
UCGUCAGCUC GUGUCGUGAG AUGUUGGGUU AAGUCCCGCA ACGAGCGCAA CCCUCAUUUU UAGUUGC--- -C----UUA-
-U--G-GAAC UCU-AGAAAG ACUGCC-GGU UAUAAACCGG AGGAAGGCGG GGAUGACGUC AAGUC-AGCA UGCCCCUUAC
ACCCUGGGCU ACACACGUGC UACAAUGGG- UGAGACAAUG AGAUGCAACU CUGCGAAGAC AAGC-UAAUC U-AUAAACUC
AUUCUAAGUU CGGAUUGUAG GCUGCAACUC GCC-UGCAUG AAGUUGGAAU CGCUAGUAAU C-GCUGGUCA GCUAUACAGC
GGUGAAUUCG UUCCCGGGCC UUGUACACAC CGCCCGUCAC ACCAUGGAAG CUGGUUAUGC CCAAAGUCGU UACUCUAACC
U---UU-UU- -GGA-GGAGG AUGCCUAAGG UAGAAUU-AG UGACUGGGGU GA........ .......... ..........
.......... .......... ...
>JF277133|Eukaryota|Stramenopiles|Ochrophyta|Bacillariophyta|Bacillariophyceae|Cymbellales|Cymbellales_X|Cymbellaceae|Cymbella|Cymbella_halophila
.......... .......... ......AGAU GAACGCU-GG CGAGAUGCCU UACACAUGCA AGUCGUACGA GA------AU
----UUUUA- --A------U U--------C A-AGUGGCGG ACGGGUGAGU AACACGUAAG -AAUUUGCCU UUAGGAGGGG
GACAACAACU GGA-AACGGU UGCUAAUACC CCAUA---UG C-UU-UCG-- -A--GUGAAA UG--GAU--- -UUUU-C---
-----CGCCU AGAGAGAAGC UUGCGGCUGA UUAGCUUGUU GGUAAGGUAA -UGGCUUACC AAGGCGACGA UCAGUAUCUG
GUUUGAGAGG AUGAUCAGAC ACACUGGAAC UGAGACACGG UCCAGACUCC UACGGGAGGC AGCAGUGGGG AAUUUUCCGC
AAUGGGCGAA AGCCUGACGG AGCAAUCUCG CGUGAGGGAU GACGGCCUAU GGGUUGUAAA CCUCUUUUUU CAGGGAGGAA
UAAAU-UGAC GUGUACCUGA AGAAUAAGCA UCGGCUAACU CCGUGCCAGC AGCCGCGGUA AGA-CGGA-G GAUGCAAGUG
UUAUCCGGAA UCACUGGGCG UAAAGCGUCU GUAGGUGGUU UAAUAAGUCA ACUGUU-AAA UCUUGAAGCU CAACUUCAAA
AUCGCAG-UC GAAACUAUUA GACUAGAGUA UAGUAGG-GG UAAAGGGAAU UUCCAGUGGA GCGGUG-AAA UGCGUAGAGA
UUGGAAAGAA CACCGAUGGC GAAGGCACU- UUACUGGGCU AUUACUGACA CUCAGAGA-C GAAAGCUAGG GUAGCAAAUG
GGAUUAGAUA -CCCCAGUAG UCCUAGCCGU AAACAAUGGA UACUAGAUGU UGAACAGA-U C--GACCUGU GCAGUAUC-A
AAGCUAACG- CG-UUAAGUA UCCCGCCUGG GAAGUAUGCU CGCAAGAGUG AAACUCAAA- GGA--AUUGA C-GGGGGCCC
GCACAA-GCG GUGGAGCAUG UGGUUUAAUU CGAUGCAACG CGAAGAACC- UUACCAG-GG UUUGACAUGA UACGAAUUUC
UUUGAAAGAA GAAAGUG--- --C-CGUUU- ---------- ---------- G-GAACGUAU ACACAGGUGG UGCAUGGCUG
UCGUCAGCUC GUGUCGUGAG AUGUUGGGUU AAGUCCCGCA ACGAGCGCAA CCCUCAUUUU UAGUUGC--- -CU---UUA-
-U--G-GAAC UCU-AGAAAG ACUGCC-GGU UAUAAACCGG AGGAAGGCGG GGAUGACGUC AAGUC-AGCA UGCCCCUUAC
ACCCUGGGCU ACACACGUGC UACAAUGGG- UGAGACAAUG AGAUGCAACU CUGCGAAGAC AAGC-UAAUC U-AUAAACUC
ACUCUAAGUU CGGAUUGUAG GCUGCAACUC GCC-UGCAUG AAGUUGGAAU CGCUAGUAAU C-GCUGGUCA GCUAUACAGC
GGUGAAUUCG UUCCCGGGCC UUGUACACAC CGCCCGUCAC ACCAUGGAAG CUGGUUAUGC CCGAAGUCGU UACUCUAACC
U---UU-UU- -GGA-GGAGG AUGCCUAAGG UAGAAUU-AG UGACUGGGGU GAAGUCGUAA C-AAGGUAAC CGU.......
.......... .......... ...
>JF277118|Eukaryota|Stramenopiles|Ochrophyta|Bacillariophyta|Bacillariophyceae|Cymbellales|Cymbellales_X|Cymbellaceae|Cymbella|Cymbella_edelbergii
.......... .......CCU GGCUCAGGAU GAACGCU-GG CAGUAUGCUU UACACAUGCA AGUCGUACGA GA------GU
----UUUUA- --A------C U--------C A-AGUGGCGG ACGGGUGAGU AACACGUAAG -AAUUUGCCU UUAGGAGGGG
GAUAACAACU GGA-AACGGU UGCUAAUACC CCAUA---UG C-UU-UCG-- -A--GCGAAA UG--GAU--- -UUUU-C---
-----CGCCU AGAGAGAAGC UUGCGGCUGA UUAGCUUGUU GGUAAGGUAA -UGGCUUACC AAGGCGACGA UCAGUAUCUG
GUUUGAGAGG ACGAUCAGAC ACACUGGAAC UGAGACACGG UCCAGACUCC UACGGGAGGC AGCAGUGGGG AAUUUUCCGC
AAUGGGCGAA AGCCUGACGG AGCAAUACUG CGUGAGGGAU GACUGCCUAU GGGUUGUAAA CCUCUUUUUU CAGGGAGGAA
UAAAC-UGAC GUGUACCUGA AGAAUAAGCA UCGGCUAACU CCGUGCCAGC AGCCGCGGUA AGA-CGGA-G GAUGCAAGUG
UUAUCCGGAA UCACUGGGCG UAAAGCGUCU GUAGGUGGUU UAAUAAGUCA ACUGUU-AAA UCUUGAAGCU CAACUUCAAA
ACCGCAG-UC GAAACUAUUA GACUAGAGUA UAGUAGG-GG UAAAGGGAAU UUCCAGUGGA GCGGUG-AAA UGCGUAGAGA
UUGGAAAGAA CACCGAUGGC GAAGGCACU- UUACUGGGCU AUUACUAACA CUCAGAGA-C GAAAGCUAGG GUAGCAAAUG
GGAUUAGAUA -CCCCAGUAG UCCUAGCCGU AAACAAUGGA UACUAGAUGU UGAACAGA-U C--GACCUGU GCAGUAUU-A
AAGCUAACG- CG-UUAAGUA UCCCGCCUGG GAAGUAUGCU CGCAAGAGUG AAACUCAAA- GGA--AUUGA C-GGGGGCCC
GCACAA-GCG GUGGAGCAUG UGGUUUAAUU CGAUGCAACG CGAAGAACC- UUACCAG-GG UUUGACAUGA UACGAAUUUC
UUUGAAAAAA GAAAGUG--- --C-CGUUU- ---------- ---------- G-GAACGUAU ACACAGGUGG UGCAUGGCUG
UCGUCAGCUC GUGUCGUGAG AUGUUGGGUU AAGUCCCGCA ACGAGCGCAA CCCUUAUUUU UAGUUGC--- -CU---UUA-
-U--G-GAAC UCU-AGAAAG ACUGCC-GGU UAUAAACCGG AGGAAGGCGG GGAUGACGUC AAGUC-AGCA UGCCCCUUAC
ACCCUGGGCU ACACACGUGC UACAAUGGG- CGAGACAAUG AGAUGCAACU CUGCGAAGAU UAGC-UAAUC U-AUAAACUC
GUUCUAAGUU CGGAUUGUAG GCUGCAACUC GCC-UGCAUG AAGUUGGAAU CGCUAGUAAU C-GCUGGUCA GCUACACAGC
GGUGAAUUCG UUCCCGGGCC UUGUACACAC CGCCCGUCAC ACCAUGGAAG CUGGUUAUAC CCGAAGUCGU UACUCUAACC
G---UUU--- -GGA-GGAGG AUGCCUAAGG UAGAAUU-AG UGACUGGGGU GAAGUCGUAA C-A....... ..........
.......... .......... ...
>JF277134|Eukaryota|Stramenopiles|Ochrophyta|Bacillariophyta|Bacillariophyceae|Cymbellales|Cymbellales_X|Cymbellaceae|Cymbella|Cymbella_hebridica
........UU GGCUC---C- -----AGGAU GAACGCU-GG CGAGAUGCCU UACACAUGCA AGUCGUACGA GA------AU
----UUUUA- --A------U U--------C A-AGUGGCGG ACGGGUGAGU AACACGUAAG -AAUUUGCCU UUAGGAGGGG
GACAACAACU GGA-AACGGU UGCUAAUACC CCAUA---UG C-UU-UCG-- -A--GUGAAA UG--GAU--- -UUUU-C---
-----CGCCU AGAGAGAAGC UUGCGGCUGA UUAGCUUGUU GGUAAGGUAA -UGGCUUACC AAGGCGACGA UCAGUAUCUG
GUUUGAGAGG AUGAUCAGAC ACACUGGAAC UGAGACACGG UCCAGACUCC UACGGGAGGC AGCAGUGGGG AAUUUUCCGC
AAUGGGCGAA AGCCUGACGG AGCAAUCUCG CGUGAGGGAU GACGGCCUAU GGGUUGUAAA CCUCUUUUUU CAGGGAGGAA
UAAAU-UGAC GUGUACCUGA AGAAUAAGCA UCGGCUAACU CCGUGCCAGC AGCCGCGGUA AGA-CGGA-G GAUGCAAGUG
UUAUCCGGAA UCACUGGGCG UAAAGCGUCU GUAGGUGGUU UAAUAAGUCA ACUGUU-AAA UCUUGAAGCU CAACUUCAAA
AUCGCAG-UC GAAACUAUUA GACUAGAGUA UAGUAGG-GG UAAAGGGAAU UUCCAGUGGA GCGGUG-AAA UGCGUAGAGA
UUGGAAAGAA CACCGAUGGC GAAGGCACU- UUACUGGGCU AUUACUGACA CUCAGAGA-C GAAAGCUAGG GUAGCAAAUG
GGAUUAGAUA -CCCCAGUAG UCCUAGCCGU AAACAAUGGA UACUAGAUGU UGAACAGA-U C--GACCUGU GCAGUAUC-A
AAGCUAACG- CG-UUAAGUA UCCCGCCUGG GAAGUAUGCU CGCAAGAGUG AAACUCAAA- GGA--AUUGA C-GGGGGCCC
GCACAA-GCG GUGGAGCAUG UGGUUUAAUU CGAUGCAACG CGAAGAACC- UUACCAG-GG UUUGACAUGA UACGAAUUUC
UUUGAAAGAA GAAAGUG--- --C-CGUUU- ---------- ---------- G-GAACGUAU ACACAGGUGG UGCAUGGCUG
UCGUCAGCUC GUGUCGUGAG AUGUUGGGUU AAGUCCCGCA ACGAGCGCAA CCCUCAUUUU UAGUUGC--- -CU---UUA-
-U--G-GAAC UCU-AGAAAG ACUGCC-GGU UAUAAACCGG AGGAAGGCGG GGAUGACGUC AAGUC-AGCA UGCCCCUUAC
ACCCUGGGCU ACACACGUGC UACAAUGGG- UGAGACAAUG AGAUGCAACU CUGCGAAGAC AAGC-UAAUC U-AUAAACUC
ACUCUAAGUU CGGAUUGUAG GCUGCAACUC GCC-UGCAUG AAGUUGGAAU CGCUAGUAAU C-GCUGGUCA GCUAUACAGC
GGUGAAUUCG UUCCCGGGCC UUGUACACAC CGCCCGUCAC ACCAUGGAAG CUGGUUAUGC CCGAAGUCGU UACUCUAACC
U---UU-UU- -GGA-GGAGG AUGCCUAAGG UAGAAUU-AG UGACUGGGGU GAAGUCGUAA C-AAGGUAAC CGUAC.....
.......... .......... ...
>JF277148|Eukaryota|Stramenopiles|Ochrophyta|Bacillariophyta|Bacillariophyceae|Cymbellales|Cymbellales_X|Cymbellaceae|Cymbella|Cymbella_minor
UUU----AGA GUUUGAUCCU GGCUCAGGAU GAACGCU-GG CAGUAUGCUU AACACAUGCA AGUCGUACGA GA------GU
----UUUUA- --A------C U--------C A-AGUGGCGG ACGGGUGAGU AACACGUAAG -AAUUUGCCU UUAGGAGGGG
GAUAACAACU GGA-AACGGU UGCUAAUACC CCAUA---UG C-UU-UCG-- -A--GUGAAA UG--GAA--- -UUUU-C---
-----CGCCU AGAGAGAAGC UUGCGGCUGA UUAGCUUGUU GGUAAGGUAA -UGGCUUACC AAGGCGACGA UCAGUAUCUG
GUUUGAGAGG ACGAUCAGAC ACACUGGAAC UGAGACACGG UCCAGACUCC UACGGGAGGC AGCAGUGGGG AAUUUUCCGC
AAUGGGCGAA AG-CUGACGG AGCAAUACUG CGUGAGGGAU GACGGCCUAU GGGUUGUAAA CCUCUUUUUU CAGGGAGGAA
UAAAA-UGAC GUGUACCUGA AGAAUAAGCA UCGGCUAACU CCGUGCCAGC AGCCGCGGUA AGA-CGGA-G GAUGCAAGUG
UUAUCCGGAA UCACUGGGCG UAAAGCGUCU GUAGGUGGUU UAAUAAGUCA ACUGUU-AAA UCUUGAAGCU CAACUUCAAA
AUCGCAG-UC GAAACUAUUA GACUAGAGUA UAGUAGG-GG UAAAGGGAAU UUCCAGUGGA GCGGUG-AAA UGCGUAGAGA
UUGGAAAGAA CACCGAUGGC GAAGGCACU- UUACUGGGCU AUUACUAACA CUCAGAGA-C GAAAGCUAGG GUAGCAAAUG
GGAUUAGAUA -CCCCAGUAG UCCUAGCCGU AAACAAUGGA UACUAGAUGU UGAACAGU-U C--GACCUGU GCAGUAUU-A
AAGCUAACG- CG-UUAAGUA UCCCGCCUGG GAAGUAUGCU CGCAAGAGUG AAACUCAAA- GGA--AUUGA C-GGGGGCCC
GCACAA-GCG GUGGAGCAUG UGGUUUAAUU CGAUGCAACG CGAAGAACC- UUACCAG-GG UUUGACAUGA UACGAAUUUC
UUUGAAAAAA GAAAGUG--- --C-CGUUU- ---------- ---------- G-GAACGUAU ACACAGGUGG UGCAUGGCUG
UCGUCAGCUC GUGUCGUGAG AUGUUGGGUU AAGUCCCGCA ACGAGCGCAA CCCUUAUUUU UAGUUGC--- -CU---UUA-
-U--G-GAAC UCU-AGAAAG ACUG-C-GGU UAUAAACCGG AGGAAGGCGG GGAUGACGUC AAGUC-AGCA UGCCCCUUAC
ACCCUGGGCU ACACACGUGC UACAAUGGG- CGAGACAAUG AGAUGCAACU CUGCGAAGAU UAGC-UAAUC U-AUAAACUC
GUUCUAAGUU CGGAUUGUAG GCUGCAACUC GCC-UGCAUG AAGUUGGAAU CGCUAGUAAU C-GCUGGUCA GCUACACAGC
GGUGAAUUCG UUCCCGGGCC UUGUACACAC CGCCCGUCAC ACCAUGGAAG CUGGUUAUGC CCGAAGUCGU UACUCUAACC
U---UAU--- -GGA-GGAGG AUGCCUAAGG UAGAAUU-AG UGACUGGGGU GAAGUCGUAA C-AAGGUAAC CGUACUGGAA
GGUGCGGUUG GAUCACCUCC UUU
>X82156.1.1483_U|16S_rRNA|plastid|strain_Plymouth_Marine_Laborator_PML_92D|Eukaryota|Hacrobia|Haptophyta|Prymnesiophyceae|Isochrysidales|Noelaerhabdaceae|Emiliania|Emiliania_huxleyi
CAAGCUUAGA GUUUGAUCCU GGCUCAGGAU GAACGCU-GG CGGUAUGCUU AACACAUGCA AGUCGAACGA GA------GU
----UUUUA- --A------C U--------C U-AGUGGCGA ACGGGUGAGU AAUACGUGAG -AAUCUGCCC UUAGGAGAAG
AAUAACUACU GGA-AACGGU AGCUAAGUCU UCAUA---UG C-CG-AGA-- -G--GUGAAA U---AGUU-- -UCAA-C---
-----UGCCU AAGGAUGAGC UCACGCCUGA UUAGCUUGUU GGUGAGGUAA -CGGCUUACC AAGGCCACGA UCAGUAGCUG
GUUUGAGAGA ACGAUCAGCC ACACUGGGAC UGAGACACGG CCCAGACUCC UCCGGGAGGC AGCAGUGAGG AAUUUUCCGC
AAUGGGCGAA AG-CUGACGG AGCAAUACCG CGUGAGGGAU GAAGGAUUUU GGUCUGUAAA CCUCUUUUCU CAAGAAAGAA
GUUC--UGAC G-GUACUUGA GGAAUAAGCA UCGGCUAACU CCGUGCCAGC AGCCGCGGUA AUA-CGGG-G GAUGCAAGCG
UUAUCCGGAA UCAUUGGGCG UAAAGCGCCU GUAGGUUGUU UAGUAAGUCU GUUGUU-AAA GACCAGGGCU UAACCCUGGG
AAAGCAA-UG GAAACUACUA GACUUGAGUA UGGCAGG-GG UAGAGGGAAU UUCUAGUGUA GCGGUG-AAA UGCGUAGAUA
UUAGAAAGAA CACCGGCGGC GAAAGCGCU- CUACUGGACC AUUACUGACA CUCAGAGG-C GAAAGCUAGG GGAGCAAAAG
GGAUUAGAUA -CCCCUGUAG UCCUAGCCGU AAACGAUGGA UACUAGAUGU UGC------G C--AAUUUGU GCAGUAUC-U
UAGCUAACG- CG-UUAAGUA UCCCGCCUGG GGAGUACGCU CGCAAGGGUG AAACUCAAA- GGA--AUUGA C-GGGGGCCC
GCACAA-GCG GUGGAGCAUG UGGUUUAAUU CGAUGCAACG CGAAGAACC- UUACCAG-GG CUUGACAUAC UACAAAUCUU
UUCGAAACGA AAGAGUG--- --C-CUUCG- ---------- ---------- G-GAAUGUAG AUACAGGUGG UGCAUGGCUG
UCGUCAGCUC GUGUCGUGAG AUGUUGGGUU AAGUCCCGCA ACGAGCGCAA CCCUCAUUUU UAGUUGC--- -CA---AUU-
-UAUUGGGAU UUCUAGAGAG ACUGCC-GGU GACAAACCGG AGGAAGGUGA GGAUGACGUC AAGUC-AGCA UGCCCCUUAU
GCCCUGGGCC ACACACGUGC UACAAUGGC- GAAGACAAAG AGUCGCAAAC CUGCGAAGGC UAGC-UAAUC UCGUAAACUU
CGUCUAAGUU CGGAUUGUAG GCUGCAACUC GCC-UGCAUG AAGUUGGAAU CGCUAGUAAU C-GCUGGUCA GCUAUACAGC
GGUGAAUUCG UUCCCGGGCC UUGUACACAC CGCCCGUCAC ACCAUGGGAG CUGGUCAUAC CCAAUAUCGU UAGCCUAACC
-----AUU-C GGGAGG-GCG GCGCUUAAGG UAGGGCU-AG UGACUGGGGU GAAGUCGUAA CAAGGUAGCC GUACUGGAAG
GUGCGGCUGG AUCACCUCCU UU.
>AACY020080403|Eukaryota|Stramenopiles|Ochrophyta|Dictyochophyceae|Dictyochophyceae_X|Dictyochophyceae_XX|Dictyochophyceae_XXX|Dictyochophyceae_XXXX|Dictyochophyceae_XXXXX|Dictyochophyceae_XXXXX_sp
.......AGA GUUUGAUCCU GGCUCAGGAU GAACGCU-GG CGGUAUGCUU AACACAUGCA AGUCGAACGG GA------AC
----UUUUU- --AAG----U U--------C U-AGUGGCGG ACGGGUGAGU AACGCGUGAG -AAUUUACCU CUAGGAGGGG
AACAACAGUU AGA-AAUGAC UGCUAAUGCC CCAUA---UG C-UU-UAU-- -A--GUGAAA CG--GAU--- -UCGU-C---
-----CGCCU GGAGCAAAGC UCGCGUCUGA UUAGCUUGUU GGUAAGGUAA -UGGCUUACC AAGGCGACGA UCAGUAGCUG
GUUUGAGAGG AUGAUCAGCC ACACUGGAAC UGAGACACGG UCCAGACUCC UACGGGAGGC AGCAGUGGGG AAUUUUCUGC
AAUGGGCGAA AGCCUGACAG AGCAAUACCG CGUGAGGGAU GAAGGCCCGU GGGUCGUAAA CCUCUUUUUU CAAGGAGGAA
GUUC--UGAC GUGUACUUGA AGAAUAAGCA UCGGCUAACU CCGUGCCAGC AGCCGCGGUA AGA-CGGA-G GAUGCAAGUG
UUAUCCGGAA UCACUGGGCG UAAAGCGUCU GUAGGUGGUU UAGUAAGUCG AUUGUU-AAA GCUUGAGGCU CAACUUCAAA
ACAGCAA-UG GAAACUGCUA GACUUGAGUA UGGUAGA-GG UAAGAGGAAU UUCCAGUGGA GCGGUG-AAA UGCGUAGAUA
UUGGAAAGAA CACCGAUGGC GAAGGCAUC- UUACUGGGCC AUAACUGACA CUCAGAGA-C GAAAGCUAGG GUAGCAAAUG
GGAUUAGAUA -CCCCAGUAG UCCUAGCUGU AAACGAUGGA UACUAGAUGU UGCACGUA-U C--GACCCGU GCAGUGUC-A
UAGCUAACG- CG-UUAAGUA UCCCGCCUGG GAAGUAUGCA CGCAAGUGUG AAACUCAAA- GGA--AUUGA C-GGGGGCCC
GCACAA-GCG GUGGAGCAUG UGGUUUAAUU UGAUGCAACG CGAAGAACC- UUACCAG-GG UUUGACAUGA CAUGAAUUUU
UCUGAGAAGA GAAAGUG--- --C-CUUUU- ---------- ---------A G-GAACAUGU ACACAGGUGG UGCAUGGCUG
UCGUCAGCUC GUGUCGUGAG AUGUUGGGUU AAGUCCCGCA ACGAGCGCAA CCCUUGUUUU UAGUUAU--- -UU---UU--
---------- -CU-AGAAAG ACUGCC-GGU UAUAAGCCGG AGGAAGGCGG GGACGACGUC AAGUC-AGCA UGCCCCUUAC
ACCCUGGGCU ACACACGUGC UACAUUGGA- UAAGACAAUG AGUCGCGAAC CUGUGAAGGU CAGC-AAAUC U-AUAAACUU
ACUCUAAGUU CGGAUUGUAG GCUGUAACUC GCC-UACAUG AAGUUGGAAU CGCUAGUAAU C-GCUGGUCA GCCAUACAGC
GGUGAAUCCG UUCCCGGGCC UUGUACACAC CGCCCGUCAC ACCAUGGGAG CUGGUUAUAC CCGAAGUCGU UACUCUAACC
U---UU-U-- -GGA-GGGGG GCGCCUAAGG UAGAAUU-AG UGACUGGGGU GAAGUCGUAA C-AAGGUAGC CCUACUGGAA
GGUGGGGCUG .......... ...
>FJ002237.1.1448_U|16S_rRNA|plastid||Eukaryota|Stramenopiles|Ochrophyta|Bacillariophyta|Bacillariophyta_X|Raphid-pennate|Achnanthes|Achnanthes_brevipes
.......... .......... .......GAU GAACGCU-GG CGGUAUGCUU UACACAUGCA AGUCGUACGA GA------G-
----UUUUA- --A------C U--------U U-AGUGGCGG ACGGGUGAGU AACACGUAAG -AAUUCACCU CUAGGAGGGG
GAUAACAACU GGA-AACGGC UGCUAAUACC CCAUA---UG C-UU-UCG-- -A--GUAAAA UG--GAA--- -UUUU-C---
-----CGCCU AGAGAGAAGC UUGCGGCUGA UUAGCUUGUU GGUAAGGUAA -UGGCUUACC AAGGCGACGA UCAGUAUCUG
GUUUGAGAGG ACGAUCAGAC ACACUGGAAC UGAGACACGG UCCAGACUCC UGCGGGAGGC AGCAGUGGGG AAUUUUCCGC
AAUGGGCGAA AGCCUGACGG AGCAAUACCG CGUGAGGGAU GACGGCCUAU GGGUUGUAAA CCUCUUUUUU CAGGGAGGAA
CACAA-UGAC GU-UACCUGA AGAAUAAGCA UCGGCUAACU CCGUGCCAGC AGCCGCGGUA AGA-CGGA-G GAUGCAAGUG
UUAUCCGGAA UCACUGGGCG UAAAGCGUCU GUAGGUGGUU UAAUAAGUCA ACUGUC-AAA UCUUGAGGCU CAACUUCAAA
AUCGCAG-UC GAAACUAUUA GACUAGAGUA UAGUAGG-GG UAAAGGGAAU UUCCAGUGGA GCGGUG-AAA UGCGUAGAGA
UUGGAAAGAA CACCGAUAGC GAAGGCACU- UUACUGGGCU AUUACUAACA CUCAGAGA-C GAAAGCUAGG GUAGCAAAUG
GGAUUAGAUA -CCCCAGUAG UCCUAGCUGU AAACAAUGGA UACUAAAUGU UGAACAGA-U C--GACCUGU GCAGUAUU-A
AAGCUAACG- CG-UUAAGUA UCCCGCCUGG GAAGUAUGCU CGCAAGAGUG AAACUCAAA- GGA--AUUGA C-GGGGGCCC
GCACAA-GCG GUGGAGCAUG UGGUUUAAUU CGAUGCAACG CGAAGAACC- UUACCAG-GG UUUGACAUGA UAUGAAUUUC
UUUGAAAAAA GAAAGUG--- --C-CUUUUU UCCUUUUAUA AAGAAUAUAA G-GAACGUAU ACACAGGUGG UGCAUGGCUG
UCGUCAGCUC GUGUCGUGAG AUGUUGGGUU AAGUCCCGCA ACGAGCGCAA CCCUUAUUUU UAGUUGC--- -C----UUA-
-U--G-GAAC UCU-AGAAAG ACUGCC-GGU UAUAAACCGG AGGAAGGCGG GGAUGACGUC AAGUC-AGCA UGCCCCUUAC
ACCCUGGGCU ACACACGUGC UACAAUGGG- CGAGACAAUC AGACGCAACU CUGCAAAGAU UAGC-UAAUC U-AUAAACUC
GUUCUAAGUU CGGAUUGCAG GCUGCAACUC GCC-UGCAUG AAGUUGGAAU CGCUAGUAAU C-GCUGGUCA GCUAUACAGC
GGUGAAUUCG UUCCCGGGCC UUGUACACAC CGCCCGUCAC ACCAUGGAAG CUGGUUAUGC CCGAAGUCGU UACUCUAACC
C---UU-U-- -GGA-GGAGG AUGCCUAAGG UAGAAUU-AG UGACUGGGGU GAAGUCGUAA C-AAGGUAAC CGUAC.....
.......... .......... ...
>AB847985.1.1376_U|16S_rRNA|plastid||Eukaryota|Hacrobia|Haptophyta|Prymnesiophyceae|Prymnesiophyceae_X|Braarudosphaeraceae|Braarudosphaera|Braarudosphaera_bigelowii
.......... ......UCAU GGCUCAGGAU GAACGCU-GG CGGUAUGCUU AACACAUGCA AGUCGUACGA GA------GU
----UUUUA- --A------C U--------C U-AGUGGCGA ACGGGUGAGU AAUACGUGAG -AAUCUGCCC UUAGGAGGAG
AAUAACUGCU GGA-AACGGC AGCUAAGUCU CCAUA---UG C-CG-AGA-- -G--GUGAAA U---AGU--- -UUACAC---
-----UGCCU AAGGAUGAGC UCGCGCCUGA UUAGCUUGUU GGUGAGGUAA -CGGCUUACC AAGGCCACGA UCAGUAGCUG
GUUUGAGAGA ACGAUCAGCC ACACUGGGAC UGAGACACGG CCCAGACUCC UCCGGGAGGC AGCAGUGAGG AAUUUUCCGC
AAUGGGCGAA AGCCUGACGG AGCAAUACCG CGUGAGGGAU GAAGGAUUUU GGUCUGUAAA CCUCUUUUCU CAAGAAAGAA
GUUC--UGAC G-GUACUUGA GGAAUAAGCA UCGGCUAACU CCGUGCCAGC AGCCGCGGUA AUA-CGGG-G GAUGCAAGCG
UUAUCCGGAA UCAUUGGGCG UAAAGCGCCU GUAGGUUGUU UAAUAAGUCC GUUGUU-AAA GACUAGGGCU UAACCCUAGG
AAAGCGA-UG GAAACUGAUA GACUUGAGUA UGGCAGG-GG UAGAGGGAAU UUCUAGUGUA GCGGUG-AAA UGCGUAGAUA
UUAGAAAGAA CACCGGUGGC GAAAGCGCU- CUACUGGACC AUUACUGACA CUGAGAGG-C GAAAGCUAGG GGAGCGAAAG
GGAUUAGAUA -CCCCUGUAG UCCUAGCCGU AAACGAUGGA UACUAGGUGU UGU------G C--AAUUUGG ACAGUAUC-G
UAGCUAACG- CG-UUAAGUA UCCCGCCUGG GGAGUACGCU CGCAAGGGUG AAACUCAAA- GGA--AUUGA C-GGGGGCCC
GCACAA-GCG GUGGAGCAUG UGGUUUAAUU CGAUGCAACG CGAAGAACC- UUACCAG-GG CUUGACAUAC UACAGAUCUU
CUUGAGAAAG AAGAGUG--- --C-CUUCG- ---------- ---------- G-GAAUGUAG AUACAGGUGG UGCAUGGCUG
UCGUCAGCUC GUGUCGUGAG AUGUUGGGUU AAGUCCCGCA ACGAGCGCAA CCCUCGUUUU UAGUUGC--- -CA---AUU-
-UAUUGGGAU CUCUAGAAAG ACUGCC-GGU GACAAACCGG AGGAAGGUGA GGAUGACGUC AAGUC-AGCA UGCCCCUUAU
GUCCUGGGCC ACACACGUGC UACAAUGGU- AAAGACAAAG AGUCGCCAAU UCGCGAGAAU GAGC-UAAUC UCAUAAACUU
UAUCUAAGUU CGGAUUGUAG GCUGCAACUC GCC-UACAUG AAGUUGGAAU CGCUAGUAAU C-GCAGGUCA GCUAUACUGC
GGUGAAUUCG UUCCCGGGCC UUGUACACAC CGCCCGUCAC ACCAUGGGAG CUGGUCAUAC CCGACACCGU UAGCUUAACC
---------G .......... .......... .......... .......... .......... .......... ..........
.......... .......... ...
>NC_016703.38402.39884_U|16S_rRNA|plastid|strain_CCMP1374|Eukaryota|Hacrobia|Haptophyta|Prymnesiophyceae|Phaeocystales|Phaeocystaceae|Phaeocystis|Phaeocystis_antarctica
..CAUGGAGA GUUUGAUCCU GGCUCAGGAU GAACGCU-GG CGGUAUGCUU AACACAUGCA AGUCGAACGA AA------GC
----UUUAU- --G------C U--------U U-AGUGGCGA ACGGGUGCGU AAUACGUGAG -AAUCUGCCC UUAGGAGGAG
AAUAACUUCU GGA-AACGGU UGCUAAGUCU CCAUA---UG C-CG-AGA-- -G--GUAAAA U---AGU--- -UUACAC---
-----UGCCU AGGGAUGAGC UCACGCCUGA UUAGCUUGUU GGUAAGGUAA -UGGCUUACC AAGGCCACGA UCAGUAGCUG
GUUUGAGAGA ACGAUCAGCC ACACUGGGAC UGAGACACGG CCCAGACUCC UCCGGGAGGC AGCAGUGAGG AAUUUUCCGC
AAUGGGCGAA AGCCUGACGG AGCAAUACCG CGUGAGGGAU GAAGGAUUUU GGUCUGUAAA CCUCUUUUCU CAAGAAAGAA
GUUC--UGAC G-GUACUUGA GGAAUAAGCA CCGGCUAACU CCGUGCCAGC AGCCGCGGUA AUA-CGGG-G GGUGCAAGCG
UUAUCCGGAU UUAUUGGGCG UAAAGCGCCU GUAGGUUGUU UAAUAAGUCU GUUGUU-AAA GACUAGGGCU UAACCCUAGG
AAAGCAA-UG GAAACUACUA GACUUGAGUA UGAUAGG-GG UAGAGGGAAU UUCUAGUGUA GCGGUG-AAA UGCGUAGAUA
UUAGAAAGAA CACCGGUGGC GAAGGCGCU- CUACUGGAUC AUUACUGACA CUCAGAGG-C GAAAGCUAGG GUAGCAAAAG
GGAUUAGAUA -CCCCUGUAG UCCUAGCCGU AAACGAUGGA UACUACAUGU UGC------G U--UUUUAAU GCAGUAUG-G
UAGCUAACG- CG-UUAAGUA UCCCGCCUGG GGAGUACGGU CGCAAGGCUG AAACUCAAA- GGA--AUUGA C-GGGGGCCC
GCACAA-GCG GUGGAGCAUG UGGUUUAAUU CGAUGCAACG CGAAGAACC- UUACCAA-GG CUUGACAUAC UACAGAUUUC
UUUGAAAGAG GAAAGUG--- --C-CUUCG- ---------- ---------- G-GAAUGUAG AUACAGGUGG UGCAUGGCUG
UCGUCAGCUC GUGUCGUGAG AUGUUGGGUU AAGUCCCGCA ACGAGCGCAA CCCUUAUUUU UAGUUGCUAA UUUAU-UUU-
-A--G-GUUU UCU-AGAAAG ACUGCC-GGU GACAAACCGG AGGAAGGUGA GGAUGACGUC AAGUC-AGCA UGCCCCUUAU
GCCUUGGGCU ACACACGUGC UACAAUGGU- UAAGACAAAG AGUUGCGAGC UCGCGAGAGU CAGC-UAAUC UCAUAAACUU
AGCCUAAGUU CGGAUUGUAG GCUGCAACUC GCC-UGCAUG AAGUCGGAAU CGCUAGUAAU C-GCUGGUCA GCCAUACAGC
GGUGAAUCCG UUCCCGGGCC UUGUACACAC CGCCCGUCAC ACCAUGGGAG CUGGUCAUGC CCGAAACCGU UUGCUUAACC
U----UUA-U GGAG-A-GCG GCGUCUAAGG UAGGGUU-AG UGACUGGGGU GAAGUCGUAA CAAGGUAGCC GUACUGGAAG
GUGCGGCUGG AUCACCUCCU U..
>NC_021637.105968.107453_U|16S_rRNA|plastid|strain_Pg-G(A)|Eukaryota|Hacrobia|Haptophyta|Prymnesiophyceae|Phaeocystales|Phaeocystaceae|Phaeocystis|Phaeocystis_globosa
ACCAUGGAGA GUUUGAUCCU GGCUCAGGAU GAACGCU-GG CGGUAUGCUU AACACAUGCA AGUCGAACGA AA------GC
----UUUAU- --G------C U--------U U-AGUGGCGA ACGGGUGCGU AAUACGUGAG -AAUCUGCCC UUAGGAGGAG
AAUAACUUCU GGA-AACGGU UGCUAAGUCU CCAUA---UG C-CG-AGA-- -G--GUAAAA U---AGU--- -UUACAC---
-----UGCCU AGGGAUGAGC UCACGCCUGA UUAGCUUGUU GGUAAGGUAA -UGGCUUACC AAGGCCACGA UCAGUAGCUG
GUUUGAGAGA ACGAUCAGCC ACACUGGGAC UGAGACACGG CCCAGACUCC UCCGGGAGGC AGCAGUGAGG AAUUUUCCGC
AAUGGGCGAA AGCCUGACGG AGCAAUACCG CGUGAGGGAU GAAGGAUUUU GGUCUGUAAA CCUCUUUUCU CAAGAAAGAA
GUUC--UGAC G-GUACUUGA GGAAUAAGCA UCGGCUAACU CCGUGCCAGC AGCCGCGGUA AUA-CGGG-G GAUGCAAGCG
UUAUCCGGAU UUAUUGGGCG UAAAGCGCCU GUAGGUUGUU UAAUAAGUCU GUUGUU-AAA GACUAGGGCU UAACCCUAGG
AAAGCAA-UG GAAACUACUA GACUUGAGUA UGAUAGG-GG UAGAGGGAAU UUCUAGUGUA GCGGUG-AAA UGCGUAGAUA
UUAGAAAGAA CACCGGUGGC GAAGGCGCU- CUACUGGAUC AUUACUGACA CUCAGAGG-C GAAAGCUAGG GUAGCAAAAG
GGAUUAGAUA -CCCCUGUAG UCCUAGCCGU AAACGAUGGA UACUACAUGU UGC------G U--UUUUAAU GCAGUAUG-G
UAGCUAACG- CG-UUAAGUA UCCCGCCUGG GGAGUACGGU CGCAAGGCUG AAACUCAAA- GGA--AUUGA C-GGGGGCCC
GCACAA-GCG GUGGAGCAUG UGGUUUAAUU CGAUGCAACG CGAAGAACC- UUACCAA-GG CUUGACAUAC UACAGAUUUC
UUUGAAAAAG GAAAGUG--- --C-CUUCG- ---------- ---------- G-GAAUGUAG AUACAGGUGG UGCAUGGCUG
UCGUCAGCUC GUGUCGUGAG AUGUUGGGUU AAGUCCCGCA ACGAGCGCAA CCCUUAUUUU UAGUUGCUA- -AUUU--AGU
--UUAGGUUU UCU-AGAAAG ACUGCC-GGU GACAAACCGG AGGAAGGUGA GGAUGACGUC AAGUC-AGCA UGCCCCUUAU
GCCUUGGGCU ACACACGUGC UACAAUGGU- UAAGACAAAG AGUUGCGAGC UCGUGAGAGU CAGC-UAAUC UCAUAAACUU
AGCCUAAGUU CGGAUUGUAG GCUGCAACUC GCC-UGCAUG AAGUCGGAAU CGCUAGUAAU C-GCUGGUCA GCCAUACAGC
GGUGAAUCCG UUCCCGGGCC UUGUACACAC CGCCCGUCAC ACCAUGGGAG CUGGUCAUGC CCGAAACCGU UAGCUUAACC
U----UUA-U GGAG-A-GCG GCGUCUAAGG UAGGGUU-AG UGACUGGGGU GAAGUCGUAA CAAGGUAGCC GUACUGGAAG
GUGCGGCUGG AUCACCUCCU UU.
>EF574473.1.1445_U|16S_rRNA|plastid|clone_S25_817|Eukaryota|Hacrobia|Haptophyta|Prymnesiophyceae|Phaeocystales|Phaeocystaceae|Phaeocystis|Phaeocystis_sp.
.......AGA GUUUGAUCCU GGCUCAGGAU GAACGCU-GG CGGUAUGCUU AACACAUGCA AGUCGAACGA AA------GU
----UUUUA- --A------C U--------U U-AGUGGCGA ACGGGUGCGU AAUACGUGAG -AAUCUGCCC UUAGGAGAAG
AAUAACUGCU GGA-AACGGC UGCUAAAUCU UCAUA---UG C-CG-AGA-- -G--GUGAAA U---AGUU-- -UAGG-C---
-----UGCCU AAGGAUGAGC UCGCGCCUGA UUAGCUAGUU GGUAAGGUAA -UGGCUUACC AAGGCCACGA UCAGUAGCUG
GUUUGAGAGA ACGAUCAGCC ACACUGGGAC UGAGACACGG CCCAGACUCC UCCGGGAGGC AGCAGUGAGG AAUUUUCCGC
AAUGGGCGAA AGCCUGACGG AGCAAUACCG CGUGAGGGAU GAAGGAUUUU GGUCUGUAAA CCUCUUUUCU CAAGAAAGAA
GUUC--UGAC G-GUACUUGA GGAAUAAGCA UCGGCUAACU CCGUGCCAGC AGCCGCGGUA AUA-CGGG-G GAUGCAAGCG
UUAUCCGGAA UCAUUGGGCG UAAAGCGCCU GUAGGUUGUU UACAAAGUCU GUUGUU-AAA GACUAGGGCU UAACCCUAGA
AAAGCAA-UG GAAACUCGUA GACUAGAGUA UGGCAGG-GG UAGAGGGAAU UUCUAGUGUA GCGGUG-AAA UGCGUAGAUA
UUAGAAAGAA CACCAGUGGC GAAAGCGCU- CUACUGGACC AUUACUGACA CUCAGAGG-C GAAAGCUAGG GUAGCAAAAG
GGAUUAGAUA -CCCCUGUAG UCCUAGCCGU AAACGAUGGA UACUACAUGU UGU------G C--UU--UGU ACAGUAUG-G
UAGCUAACG- CG-UUAAGUA UCCCGCCUGG GGAGUACGCU CGCAAGGGUG AAACUCAAA- GGA--AUUGA C-GGGGGCCC
GCACAA-GCG GUGGAGCAUG UGGUUUAAUU CGAUGCAACG CGAAGAACC- UUACCAG-GG CUUGACAUAC UACAAAUUCU
CUUGAAAAAG AGAAGUG--- --C-CUUCG- ---------- ---------- G-GAAUGUAG AUACAGGUGG UGCAUGGCUG
UCGUCAGCUC GUGUCGUGAG AUGUUGGGUU AAGUCCCGCA ACGAGCGCAA CCCUUAUUUU UAGUUACCA- -AU----UCG
--UUGGGUUU UUU-AGAAAG ACUGCC-GGU GACAAACCGG AGGAAGGUGA GGAUGACGUC AAGUC-AGCA UGCCCCUUAU
GUCCUGGGCU ACACACGUGC UACAAUGGU- UAAGACAAAG AGUCGCGAGC UCGUGAGAGU AAGC-UAAUC UAAUAAACUU
AGCCUAAGUU CAGAUUGUAG GCUGCAACUC GCC-UGCAUG AAGUUGGAAU CGCUAGUAAU C-GCUGGUCA GCCAUACAGC
GGUGAAUCCG UUCCCGGGCC UUGUACACAC CGCCCGUCAC ACCAUGGGAG CUGGUCAUAC CCGAAACCGU UUGCUUAACC
A----UCU-G GAG--A-GCG GCGUCUAAGG UAGGGCU-AG UGACUGGGGU GAAGUCGUAA CAAGGUAGCC GUA.......
.......... .......... ...
>FJ826332.1.1435_U|16S_rRNA|plastid|clone_A6-3-24|Eukaryota|Hacrobia|Haptophyta|Prymnesiophyceae|Phaeocystales|Phaeocystaceae|Phaeocystis|Phaeocystis_sp.
.......... ...UGAUCCU GGCUCAGGAU GAACGCU-GG CGGUAUGCUU AACACAUGCA AGUCGAACGA AA------GU
----UUUUA- --A------C U--------U U-AGUGGCAA ACGGGUGAGU AAUACGUGAG -AAUCUGCCC UUAGGAGGAG
UAUAACUGCU GGA-AACGGC UGCUAACACU CCAUA---UG U-CG-AGA-- -G--AUGAAA U---AAU--- -UUAU-----
-----UGCCU AAGGAUGAGC UCACGCCUGA UUAGCUUGUU GGUGAGGUAA -UGGCUCACC AAGGCCACGA UCAGUAGCUG
GUUUGAGAGG ACGAUCAGCC ACACUGGGAC UGAGACACGG CCCAGACUCC UCCGGGAGGC AGCAGUGAGG AAUUUUCCGC
AAUGGGCGAA AGCCUGACGG AGCAAUACCG CGUGAGGGAU GAAGGAUUUU GGUCUGUAAA CCUCUUUUCU CAAGAAAGAA
GUUC--UGAC G-GUACUUGA GGAAUAAGCA UCGGCUAACU CCGUGCCAGC AGCCGCGGUA AUA-CGGG-G GAUGCAAGCG
UUAUCCGGAA UCAUUGGGCG UAAAGCGCCU GUAGGUUGUU UAGUAAGUUU GUUGUA-AAA GACUAGGGCU UAACCCUAGA
AAAGCAA-UG AAAACUGCUA GACUAGAGUA UGGCAGG-GG UAGAGGGAAU UUCUAGUGUA GCGGUG-AAA UGCGUAGAUA
UUAGAAAGAA CACCGGUGGC GAAAGCGCU- CUACUGGACC AUUACUGACA CUCAGAGG-C GAAAGCUAGG GUAGCAAAAG
GGAUUAGAUA -CCCCUGUAG UCCUAGCCGU AAACGAUGGA UACUACAUGU UGU------G C--AUUAUGU ACAGUAUG-G
UAGCUAACG- CG-UUAAGUA UCCCGCCUGG GGAGUACGCU CGCAAGGGUG AAACUCAAA- GGA--AUUGA C-GGGGGCCC
GCACAA-GCG GUGGAGCAUG UGGUUUAAUU CGAUGCAACG CGAAGAACC- UUACCAG-GA CUUGACAUAC UACAAAUUCU
UUUGAGAAAA AGAAGUG--- --C-CUUCG- ---------- ---------- --GGAUUGUA GAUACAGGUG UGCAUGGCUG
UCGUCAGCUC GCGUCGUGAG AUGUUGGGUU AAGUCCCGCA ACGAGCGCAA CCCUUAUUUU UAGUUACCA- -AU----UCG
--UUGGGUUC UCU-AGAAAG ACUGCC-GGU GACAAACCGG AGGAAGGUGA GGAUGACGUC AAGUC-AGCA UGCCCCUUAU
GUCCUGGGCU ACACACGUGC UACAAUGGU- UAAGACAAAG AGUCGCGAGC UCGUAAGAGU CAGC-UAAUC UCAUAAACUU
AGCCCAAGUU CAGAUUGUAG GCUGCAACUC GCC-UACAUG AAGUUGGAAU CGCUAGUAAU C-GCUGGUCA GCCAUACAGC
GGUGAAUCCG UUCCCGGGCC UUGUACACAC CGCCCGUCAC ACCAUGGGAG CUGGUCAUAC CCGAAACCGU UUGCUUAACC
A----UUC-G GAG--A-GCG GCGUCUAAGG UAGGGCU-AG UGACUGGGGU GAAGUCGUAA CAAGGUAACC ..........
.......... .......... ...
>HQ672217.1.1433_U|16S_rRNA|plastid|clone_F9P2610_S_P01|Eukaryota|Stramenopiles|Ochrophyta|Dictyochophyceae|Dictyochophyceae_X|Florenciellales|Florenciella|Florenciella_parvula
.......AGA GUUUGAUCCU GGCUCAGAAC GAACGCU-GG CGGCAUGCCU AACACAUGCA AGUCGAACG- --------CU
----AUUUA- --U------A ---------- G-AGUGGCGC ACGGGUGAGU AACGCGUGGG -AACCUGCCU UUUUCUGCGG
GAUAACGGUU GGA-AACGAU CGCUAAUACC GCAUA---CG C-CC-UAC-- -G--GGGGAA A---GGU--- -CCGC-----
-----CGGAA AAAGAGGGGC CCGCGUCUGA UUAGCUUGUU GGUAGGGUAA -UGGCCUACC AAGGCGACGA UCAGUAGCUG
GUUUGAGAGG AUGAUCAGCC ACACUGGAAC UGAGACACGG UCCAGACUCC UACGGGAGGC AGCAGUGGGG AAUUUUCUGC
AAUGGGCGAA AGCCUGACAG AGCAAUACCG CGUGAGGGAU GAAGGCCUGU GGGUCGUAAA CCUCUUUUUU CAAGGAGGAA
GUUC--UGAC GUGUACUUGA AGAAUAAGCA UCGGCUAACU CCGUGCCAGC AGCCGCGGUA AGA-CGGA-G GAUGCAAGUG
UUAUCCGGAA UUACUGGGCG UAAAGCGUCU GUAGGUGGUU UAGUAAGUCG AUUGUU-AAA GCUUGGGGCU UAACUCCAAA
ACAGCAA-UG GAAACUGCUA GACUUGAGUA UGGUAGA-GG UAAAAGGAAU UUCCAGUGGA GCGGUG-AAA UGCGUAGAUA
UUGGAAAGAA CACCGAUGGC GAAGGCAUU- UUACUGGGCC AUAACUGACA CUCAGAGA-C GAAAGCUAGG GUAGCAAAUG
GGAUUAGAUA -CCCCAGUAG UCCUAGCUGU AAACGAUGGA UACUAGAUGU UGCACGUA-U C--GACCCGU GCAGUGUC-A
UAGCUAACG- CG-UUAAGUA UCCCGCCUGG GAAGUAUGCA CGCAAGUGUG AAACUCAAA- GGA--AUUGA C-GGGGGCCC
GCACAA-GCG GUGGAGCAUG UGGUUUAAUU UGAUGCAACG CGAAGAACC- UUACCAG-GG UUUGACAUGA CAGGAAUUCU
UCUGAGAAGA GGAAGUG--- --C-CUUUU- ---------- -------UAA G-GAACCUGU ACACAGGUGG UGCAUGGCUG
UCGUCAGCUC GUGUCGUGAG AUGUUGGGUU AAGUCCCGCA ACGAGCGCAA CCCUUGUUUU UAGUUAU--- -UU---UU--
---------- -CU-AGAAAG ACUGCC-GGU UAUAAGCCGG AGGAAGGCGG GGACGACGUC AAGUC-AGCA UGCCCCUUAC
ACCCUGGGCU ACACACGUGC UACAUUGGA- UAAGACAAUG AGUCGCGAAC CUGUGAAGGU CAGC-AAAU- CUAUAAACUU
AUUCUAAGUU CGGAUUGUAG GCUGCAACUC GCC-UACAUG AAGCUGGAAU CGCUAGUAAU C-GCAGGUCA GCCAUACUGC
GGUGAAUUCG UUCCCGGGCC UUGUACACAC CGCCCGUCAC ACCAUGGGAG UUGGUCAUAC CCGAAACCGC UUACUUAACC
GUUU------ -GGA-GAGAG GCGUCUACGG CAGGGCU-AG CGACUGGGGU GAAGUCGUAA CAAGGUAACC ..........
.......... .......... ...
>GU061641.1.1448_U|16S_rRNA|plastid|clone_CE2-DCM-47|Eukaryota|Archaeplastida|Chlorophyta|Chloropicophyceae|Chloropicales|Chloropicaceae|Chloropicon|Chloropicon_sp.
.......AGA GUUUGAUCCU GGCUCAGAAU GAACGCU-GG CGGUAUGCUU AAUACAUGCA AGUCGAACGA AA------UA
----UUUAGC ACUUGUGUUA AAUAAU---U U-AGUGGCGA ACGGGUGAGU AACACGUAAG -AACUUACCC CUAGACGAGG
UACAACAGUU GGA-AACGAC UGCUAAUACC UCAUA---UU ACCG-GAA-- -G--GUGAAA G---AAG--- -CAAU-U---
-----CGUCU AGGGCGAGGC UUGCGUCUGA UUAGCUUGUU GGUGAGGUAA -AGGCUUACC AAGGCGACGA UCAGUAGUUG
GUCUUAGAGG AUGAUCAGCC ACAUUGGGAC UGAGACACGG CCCAAACUUU UACGGGAGGC AGCAGUAAGG AAUUUUCCGC
AAUGGGCGCA AGCCUGACGG AGCAAUACCG CGUGAAGGAU GACGGCCCAU GGGUUGUAAA CUUCUUUUCU UGGAGAAGAA
UU-C--UGAC G-GUAUCCAA GGAAUAAGCA UCGGCUAACU CCGUGCCAGC AGCCGCGGUA AGA-CGGG-G GAUGCAAGCG
UUAUUCGGAA UUAUUGGGCG UAAAGCGUCU GUAGGUGGUA AGGAAAGUGU AAUGUU-AAA GAUCAGGGCU CAACCCUGGG
AAAGCAU-UG CAAACUAUCU UACUUGAGUU CGGUAGG-GG CAGAGAGAAU UCCCAGUGUA GCGGUG-AAA UGCGUAGAUA
UUGGGAGGAA GACCGGUGGC GAAGGCGUU- CUGCUGGGCC GUAACUGACA CUCAGAGA-C GAAAGCUAAG GUAGCAAAUA
GGAUUAGAUA -CCCUAGUAG UCUUAGCUGU AAACGAUGCA CACUA--UGU UUU------G C--AA-UU-U GCAGAGCA-A
UAGCUAACG- CG-UUAAGUG UGCCGCCUGG GGAGUACAUU CACAAGGAUG AAACUCAAA- GGA--AUUGA C-GGGGACCC
GCACAA-GCG GUGGAGCAUG UGGUUUAAUU CGAUGCAACG CGAAGAACC- UUACCAA-GA AUUGACAUGC UGCGAACGUU
UACGAAAGUA AAAAGUCUAU UAA-CUUAG- ---------- -------UUA A-UAGCGCAG ACACAGGUGG UGCAUGGUUG
UCGUCAGCUC GUGCCGUGAG GUGUUAGGUU AAGUCCUGCA ACGAGCGCAA CCCUUGUCUU UAGUUAU--- ----------
--------AU UCU-AGAGAG ACUGCC-GGU GAUAAACCGG AGGAAGGUGA GGAUGACGUC AAAUC-AGCA UGCCCCUUAC
AUCUUGGGCG ACUCACGUGC UACAAUGGU- CGGGACAAAG AGAUGCUACC CUGCGAAGGC AAGC-UAACC UCAAAAACUC
GAUCUCAGUU CGGAUUGCAG GCUGCAACUC GCC-UGCAUG AAGUUGGAAU CGCUAGUAAU C-GCAGGUCA GCCAUACUGC
GGUGAAUACG UUCUCGGGUC UUGUACACAC CGCCCGUCAC ACCAUGGAAG UUGGUAAUAC CCGAAAUCGC GUGUCUAACC
-----U-U-- CGGGAGGACA GCGCCUAAGG UAGGAUC-AG UGACUAUGGU GAAGUCGUAA CAAGGUAACC ..........
.......... .......... ...
>HQ672137.1.1444_U|16S_rRNA|plastid|clone_F9P2610_S_J12|Eukaryota|Hacrobia|Haptophyta|Prymnesiophyceae|Phaeocystales|Phaeocystaceae|Phaeocystis|Phaeocystis_sp.
.......AGA GUUUGAUCCU GGCUCAGGAU GAACGCU-GG CGGUAUGCUU AACACAUGCA AGUCGAACGA AA------GU
----UUUUA- --A------C U--------U U-AGUGGCGA ACGGGUGCGU AAUACGUGAG -AAUCUGCCC UUAGGAGGAG
UAUAACUGCU GGA-AACGGC UGCUAACACU CCAUA---UG U-CG-AGA-- -G--AUGAAA U---AAU--- -UUAU-----
-----UGCCU AAGGAUGAGC UCGCGCCUGA UUAGCUAGUU GGUGAGGUAA -UGGCUCACC AAGGCCACGA UCAGUAGCUG
GUUUGAGAGA ACGAUCAGCC ACACUGGGAC UGAGACACGG CCCAGACUCC UCCGGGAGGC AGCAGUGAGG AAUUUUCCGC
AAUGGGCGAA AGCCUGACGG AGCAAUACCG CGUGAGGGAU GAAGGAUUUU GGUCUGUAAA CCUCUUUUCU CAAGAAAGAA
GUUC--UGAC G-GUACUUGA GGAAUAAGCA UCGGCUAACU CCGUGCCAGC AGCCGCGGUA AUA-CGGG-G GAUGCAAGCG
UUAUCCGGAA UCAUUGGGCG UAAAGCGCCU GUAGGUUGUU UAAUAAGUCU GUUGUU-AAA GACUAGGGCU UAACCCUAGA
AAAGCAA-UG GAAACUACUA GACUAGAGUA UGGCAGG-GG UAGAGGGAAU UUCUAGUGUA GCGGUG-AAA UGCGUAGAUA
UUAGAAAGAA CACCGGUGGC GAAAGCGCU- CUACUGGACC AUUACUGACA CUCAGAGG-C GAAAGCUAGG GUAGCAAAAG
GGAUUAGAUA -CCCCUGUAG UCCUAGCCGU AAACGAUGGA UACUAGAUGU UGU------G C--UUUAUGU ACAGUAUC-G
UAGCUAACG- CG-UUAAGUA UCCCGCCUGG GGAGUACGCU CGCAAGGGUG AAACUCAAA- GGA--AUUGA C-GGGGGCCC
GCACAA-GCG GUGGAGCAUG UGGUUUAAUU CGAUGCAACG CGAAGAACC- UUACCAG-GA CUUGACAUAC UACAAAUUCU
UUUGAGAAAA AGAAGUG--- --C-CUUCG- ---------- ---------- G-GAAUGUAG AUACAGGUGG UGCAUGGCUG
UCGUCAGCUC GUGUCGUGAG AUGUUGGGUU AAGUCCCGCA ACGAGCGCAA CCCUUAUUUU UAGUUACCA- -AU----UCG
--UUGGGUUC UCU-AGAAAG ACUGCC-GGU GACAAACCGG AGGAAGGUGA GGAUGACGUC AAGUC-AGCA UGCCCCUUAU
GUCCUGGGCU ACACACGUGC UACAAUGGU- UAAGACAAAG AGUCGCGAGC UCGCAAGAGU CAGC-UAAUC UCAUAAACUU
AGCCUAAGUU CAGAUUGUAG GCUGCAACUC GCC-UACAUG AAGUUGGAAU CGCUAGUAAU C-GCUGGUCA GCCAUACAGC
GGUGAAUCCG UUCCCGGGCC UUGUACACAC UGCCCGUCAC ACCAUGGAAG UCGACCCUUC CCUAAGUCGU UACUCGAACC
U----GUA-A AGGACG-AGG ACGCCGAAGG CAGAGUU-GG UGACUAGGGU GAAGUCGUAA CAAGGUAACC ..........
.......... .......... ...
>EU268108.1.1451_U|16S_rRNA|plastid|clone_DL1718|Eukaryota|Hacrobia|Haptophyta|Prymnesiophyceae|Phaeocystales|Phaeocystaceae|Phaeocystis|Phaeocystis_sp.
.......AGA GUUUGAUCCU GGCUCAGAAG GAACGCU-GG CAGCGUGCAU AACACAUGCA AGUCGAACGA UG--AAGCAU
----UCUUCG GAAUG-UGGA ---------A G-AGUGGCGA ACGGGUGAGG AACACGUAAG -AAUCUGCCC CUCGGUCGGG
GACAACUUUU GGA-AACGAA AGCUAAUACC CGAUA---CG C-UG-UGG-- -A--GUGAAA G---AAU--- -U----U---
-----CGCCG AGGGAUGAUC UUGCGUCUGA UUAGCUAGUU GGUGAGGUAA -UGGCUCACC AAGGCCACGA UCAGUAGCUG
GUUUGAGAGA ACGAUCAGCC ACACUGGGAC UGAGACACGG CCCAGACUCC UCCGGGAGGC AGCAGUGAGG AAUUUUCCGC
AAUGGGCGAA AGCCUGACGG AGCAAUACCG CGUGAGGGAU GAAGGAUUUU GGUCUGUAAA CCUCUUUUCU CAAGAAAGAA
GUUC--UGAC G-GUACUUGA GGAAUAAGCA UCGGCUAACU CCGUGCCAGC AGCCGCGGUA AUA-CGGG-G GAUGCAAGCG
UUAUCCGGAA UCAUUGGGCG UAAAGCGCCU GUAGGUUGUU UAAUAAGUCU GUUGUU-AAA GACUAGGGCU UAACCCUAGA
AAAGCAA-UG GAAACUACUA GACUAGAGUA UGGCAGG-GG UAGAGGGAAU UUCUAGUGUA GCGGUG-AAA UGCGUAGAUA
UUAGAAAGAA CACCGGUGGC GAAAGCGCU- CUACUGGACC AUUACUGACA CUCAGAGG-C GAAAGCUAGG GUAGCAAAAG
GGAUUAGAUA -CCCCUGUAG UCCUAGCCGU AAACGAUGGA UACUACAUGU UGU------G C--AUUAUGU ACAGUAUG-G
UAGCUAACG- CG-UUAAGUA UCCCGCCUGG GGAGUACGCU CGCAAGGGUG AAACUCAAA- GGA--AUUGA C-GGGGGCCC
GCACAA-GCG GUGGAGCAUG UGGUUUAAUU CGAUGCAACG CGAAGAACC- UUACCAG-GA CUUGACAUAC UACAAAUUCU
UUUGAGAAAA AGAAGUG--- --C-CUUCG- ---------- ---------- G-GAAUGUAG AUACAGGUGG UGCACGGCUG
UCGUCAGCUC GUGUCGUGAG AUGUUGGGUU AAGUCCCGCA ACGAGCGCAA CCCUUAUUUU UAGUUACCA- -AU----UCG
--UUGGGUUC UCU-AGAAAG ACUGCC-GGU GACAAACCGG AGGAAGGUGA GGAUGACGUC AAGUC-AGCA UGCCCCUUAU
GUCCUGGGCU ACACACGUGC UACAAUGGU- UAAGACAAAG AGUCGCGAGC UCGUGAGAGU CAGC-UAAUC UCAUAAACUU
AGCCCAAGUU CAGAUUGUAG GCUGCAACUC GCC-UACAUG AAGUUGGAAU CGCUAGUAAU C-GCUGGUCA GCCAUACAGC
GGUGAAUCCG UUCCCGAGCC UUGUACACAC CGCCCGUCAC ACCAUGGGAG CUGGUCAUAC CCGAAACCGU UUGCUUAACC
G----UUU-G GAG--A-GCG ACGUCUAAGG UAGGGCU-AG UGACUGGGGU GAAGUCGUAA CAAGGUAACC ..........
.......... .......... ...
>AY702176.1.1422_U|16S_rRNA|plastid|clone_HE17|Eukaryota|Stramenopiles|Ochrophyta|Chrysophyceae|Chrysophyceae_X|Chrysophyceae_XX|Chrysophyceae_XXX|Chrysophyceae_XXX_sp.
.......... .......... ........AU GAAAGCU-AG CGGUAUGCUU AACACAUGCA AGUCGAACGG GA------GU
----ACCUUC UUCGGAAGAA UACU-----C U-AGUGGCGA ACGGGUGCGU AACACGUGAG -AAUCUGCCC UUAGGAAGGG
AAUAACUCUU AGA-AGUAAG AGCUAAUGCC CUAUA---UG C-CG-UCU-- -G--GUGAAA G---AAU--- -U----U---
-----CGCCU AAGGAGGAGC UCGCGUCUGA UUAGCUAGUU GGUAGGGUAA -AGGCCUACC AAGGCGACGA UCAGUAGCUG
GUUUGAGAAG AUGAUCAGCC ACAUUGGAAC UGAGACACGG UCCAGACUCC UACGGGAGGC AGCAGUGAGG AAUUUUCUGC
AAUGGGCGAA AGCCUGACAG AGCAAUACCG CGUGAGGGAU GACUGCCUAC GGGUUGUAAA CCUCUUUUCU CAAGGAGGAA
GAAC--UGAC G-UUACUUGA GGAAUAAGCA UCGGCUAACU CUGUGCCAGC AGCCGCGGUA AUA-CAGA-G GAUGCAAGUU
UUAUUCGGAA UUAUUGGGCG UAAAGCGUCU GCAGGUUGAU GUAAAAGUCU UUUGUU-AAA UAUCAGGGCU CAACCCGGAA
UCUGCAA-AA GAAACUAUAU AUCUCGAGUA UGGUAGA-GG UAAGGGGAAU UUCCAGUGGA GCGGUG-AAA UGCGUAGAUA
UUGGAAAGAA CACCGAUAGC GAAGGCACC- UUACUGGGCC AUUACUGACA CUCAGAGA-C GAAAGCUAGG GUAGCAAACG
GGAUUAGAUA -CCCCGGUAG UCCUAGCCGU AAACGAUGGA UACUAGAUGU UGUGUAUUUU A----UAUAG ACAGUGUC-G
UAGCUAACG- CG-UUAAGUA UCCCGCCUGG GAAGUAUGCU CGCAAGGGUG AAACUCAAA- GGA--AUUGA C-GGGGGCCC
GCACAA-GCG GUGGAGCAUG UGGUUUAAUU CGAUGCAACG CGAAGAACC- UUACCAG-GA CUUGACAUGA AGAGAAGUUU
UUUGAAAGAA AAAUGUG--- -----CUAC- ---------- ---------- --GGCCUCUU ACACAGGUGG UGCAUGGCUG
UCGUCAGCUC GUGUCGUGAG AUGUUGGGUU AAGUCCCGCA ACGAGCGCAA CCCUUGUUUC UAGUU----- ----------
----G-AUAC UCU-AGAAAG ACUGCC-GAU UAUAAAUCGG AGGAAGGUGA GGAUGACGUC AAGUC-AUCA UGCCCCUUAC
GUCCUGGGCU ACACACGUGC UACAAUGGG- UGUGACAAUU AGUUGCCAAC UCGUGAGAGU GAGC-UAAUC U-UUAAACAC
AUCCCUAGUU CAGAUUGUAG GCUGCAACUC GCC-UACAUG AAGGUGGAAU CGCUAGUAAU C-GCAGGUCA GCAACACUGC
GGUGAAUCCG UUCCCGGGCC UCGUACACAC CGCCCGUCAC ACCAUGGGAG CUGGUUAUGC CCGAAGCUAU UAUCCUAACC
--------AU UUGGAGGGAG GUAUCGAAGG UGGAAUU-GG UGACUGGGGU GAAGUCGUAA CAAGGUAGCC CUA.......
.......... .......... ...
>EU804764.1.1435_U|16S_rRNA|plastid|clone_6C232724|Eukaryota|Stramenopiles|Ochrophyta|Chrysophyceae|Chrysophyceae_X|Chrysophyceae_XX|Chrysophyceae_XXX|Chrysophyceae_XXX_sp.
.......AGG GUUUGAUCCU GGCUCAGGAU GAACGCU-AG CGGUAUGCUU AACACAUGCA AGUCGUACGG AA------AA
----GUAAU- --U------- U--------U U-AGUGGCGA ACGGGUGAGU AACACGUGAG -AAUCUGCCU UUAGGAAGAG
GAUAACAUCU AGA-AAUAUU UGCUAAUACU CUAUA---UG C-UU-UAC-- -A--GUGAAA G---AAU--- -UUAU-U---
-----CGCCU AAAGAGGAGC UCGCGUCUGA UUAGCUAGUU GGUAGGGUAA -AGGCCUACC AAGGCGACGA UCAGUAGUUG
GUCUGAGAGG ACGGCCAGCC ACAUUGGAAC UGAGACACGG UCCAGACUCU UACGGGAGGC AGCAGUGAGG AAUUUUCUAC
AAUGGACGAA AGUCUGAUAG AGCAAUACCG CGUGAGGGAU GACUGCCUAC GGGUUGUAAA CCUCUUUUCU CAAGGAGGAA
GAUA--UGAC G-UUACUUGA GGAAUAAGCA UCGGCUAACC CUGUGCCAGC AGCCGCGGUA AUA-CAGG-G GAUGCAAGUG
UUAUCCGGAA UUAUUGGGCG UAAAGCGUCU GCAGGUUGAU CUACAAGUCU UUUGUU-AAA UUUUCAGGCU UAACCUGAAG
CCAGCAA-AA GAAACUGUUU AUCUUGAGUA UGGUAGA-GG UAAGGGGAAU UUCCAGUGGA GCGGUG-AAA UGCGUAGAUA
UUGGAAAGAA CACCAACAGC GAAGGCACC- UUACUGGGCC AUUACUGACA CUCAGAGA-C GAAAGCUAGG GUAGCAAACG
GGAUUAGAUA -CCCCGGUAG UCCUAGCCGU AAACGAUGGA UACUAGAUGU UGCGUAUCUU A--UUGGUAU GCAGUGUC-G
UAGCUAACG- CG-UUAAGUA UCCCGCCUGG GAAGUAUGCG CGCAAGCGUG AAACUCAAA- GGA--AUUGA C-GGGGGCCC
GCACAA-GCG GUGGAGCAUG UGGUUUAAUU CGAUGCAACA CGAAGAACC- UUACCAG-GA CUUGACAUGA AGAGAAAUUU
UUUGAAAGAG AAAUGUG--- -----CUAC- ---------- ---------- --GGCCUCUU ACACAGGUGG UGCAUGGCUG
UCGUCAGCUC GUGUCGUGAG AUGUUGGGUU AAGUCCCGCA ACGAGCGCAA CCCUUGUUUC UAGUU----- ----------
----G-AAUC UCU-AGAAAG ACUGCC-GAU UAUAAAUCGG AGGAAGGUGA GGAUGACGUC AAGUC-AUCA UGCCCCUUAU
GUCCUGGGCU ACACACGUGC UACAAUGGG- UGUGACAAAA AGUUGCCAGU UUGUGAAAAC GCGC-UAAUC U-UUAAACAC
AUCCCUAGUU CGGAUUGUAG GCUGCAACUC GCC-UACAUG AAGGUGGAAU CGCUAGUAAU C-GCAGGUCA GCUAUACUGC
GGUGAAUCCG UUCCCGGGCC UUGUACACAC CGCCCGUCAC ACCAUGGGAG CUGGUUAUAC CCGAAGUUAU UAUCCUAACC
-----UUU-- UGGA-GGGAG GUACCUAAGG UAGAAUU-GG UGACUGGGGU GAAGUCGUAA CAAGGUAGCC GUA.......
.......... .......... ...
>HQ672034.1.1444_U|16S_rRNA|plastid|clone_F9P2610_S_C18|Eukaryota|Hacrobia|Haptophyta|Prymnesiophyceae|Phaeocystales|Phaeocystaceae|Phaeocystis|Phaeocystis_sp.
.......AGA GUUUGAUCCU GGCUCAGGAU GAACGCU-GG CGGUAUGCUU AACACAUGCA AGUCGAACGA AA------GU
----UUUUA- --A------C U--------U U-AGUGGCGA ACGGGUGCGU AAUACGUGAG -AAUCUGCCC UUAGGAGAAG
GAUAACUGCU GGA-AACGGC UGCUAAAACU UCAUA---UG U-CG-AGA-- -G--AUGAAA U---AGCU-- -UAGG-C---
-----UGCCU AAGGAUGAGC UCACGCCUGA UUAGCUAGUU GGUGAGGUAA -AGGCUCACC AAGGCCACGA UCAGUAGCUG
GUUUGAGAGA ACGAUCAGCC ACACUGGGAC UGAGACACGG CCCAGACUCC UCCGGGAGGC AGCAGUGAGG AAUUUUCCGC
AAUGGGCGAA AGCCUGACGG AGCAAUACCG CGUGAGGGAU GACGGAUUUU GGUCUGUAAA CCUCUUUUCU CAAGAAAGAA
GUUC--UGAC G-GUACUUGA GGAAUAAGCA UCGGCUAACU CCGUGCCAGC AGCCGCGGUA AUA-CGGG-G GAUGCAAGCG
UUAUCCGGAA UCAUUGGGCG UAAAGCGCCU GUAGGUUGUU UAUUAAGUCU GUGGUU-AAA GACUAGGGCU CAACCCUAGG
AAAGCAA-UG GAAACUAAUA GACUAGAGUA UGGCAGG-GG UAGAGGGAAU UUCUAGUGUA GCGGUG-AAA UGCGUAGAUA
UUAGAAAGAA CACCGGUGGC GAAAGCGCU- CUACUGGACC AUUACUGACA CUCAGAGG-C GAAAGCUAGG GUAGCAAAAG
GGAUUAGAUA -CCCCUGUAG UCCUAGCCGU AAACGAUGGA UACUAGAUGU UGU------G C--AUAAAGU ACAGUAUC-G
CAGCUAACG- CG-UUAAGUA UCCCGCCUGG GGAGUACGCU CGCAAGGGUG AAACUCAAA- GGA--AUUGA C-GGGGGCCC
GCACAA-GCG GUGGAGCAUG UGGUUUAAUU CGAUGCAACG CGAAGAACC- UUACCAG-GG CUUGACAUAC UACGAAUUCU
CUUGAAAAAG AGAAGUG--- --C-CUUCG- ---------- ---------- G-GAAUGUAG AUACAGGUGG UGCAUGGCUG
UCGUCAGCUC GUGUCGUGAG AUGUUGGGUU AAGUCCCGCA ACGAGCGCAA CCCUUAUUUU UAGUUACCA- -AU----UCG
--UUGGGUUC UCU-AGAAAG ACUGCC-GGU GACAAACCGG AGGAAGGUGA GGAUGACGUC AAGUC-AGCA UGCCCCUUAU
GUCCUGGGCU ACACACGUGC UACAAUGGC- GGAGACAAAG AGUCGCGAGC UCGCGAGAGU CAGC-UAAUC UCAUAAACUU
CGCCUAAGUU CAGAUUGCAG GCUGCAACUC GCC-UGCAUG AAGUUGGAAU CGCUAGUAAU C-GCUGGUCA GCCAUACAGC
GGUGAAUCCG UUCCCGGGCC UUGUACACAC CGCCCGUCAC ACCAUGGGAG CUGGUCAUAC CCGAUACCGU UUGUUUAACC
A----UUC-G GAG--A-ACG ACGUCUAAGG UAGGGCU-AG UGACUGGGGU GAAGUCGUAA CAAGGUAACC ..........
.......... .......... ...
>HQ241976.1.1348_U|16S_rRNA|plastid|clone_A8P8_10A04|Eukaryota|Hacrobia|Haptophyta|Prymnesiophyceae|Phaeocystales|Phaeocystaceae|Phaeocystis|Phaeocystis_sp.
.......... .......... .......... .......... .......... ......UGCA AGUCGAACGA AA------GU
----UUUUA- --A------C ---------- U-UUAGUGGC GAACGGGUGC GUAAUACGUG -AGAAUCUGC CCUUAGGAGG
AGUAUAACUG CUG-GAAACG GCUGCUAACA CUCCA---UA U-GU-CGA-- -GAGAUGAAA U---AAU--- -UUAU-----
-----UGCCU AAGGAUGAGC UCGCGCCUGA UUAGCUAGUU GGUGAGGUAA -UGGCUCACC AAGGCCACGA UCAGUAGCUG
GUUUGAGAGA ACGAUCAGCC ACACUGGGAC UGAGACACGG CCCAGACUCC UCCGGGAGGC AGCAGUGAGG AAUUUUCCGC
AAUGGGCGAA AGCCUGACGG AGCAAUACCG CGUGAGGGAU GAAGGAUUUU GGUCUGUAAA CCUCUUUUCU CAAGAAAGAA
GUUC--UGAC G-GUACUUGA GGAAUAAGCA UCGGCUAACU CCGUGCCAGC AGCCGCGGUA AUA-CGGG-G GAUGCAAGCG
UUAUCCGGAA UCAUUGGGCG UAAAGCGCCU GUAGGUUGUU UAAUAAGUCU GUUGUU-AAA GACUAGGGCU CAACCCUAGA
AAAGCAA-UG GAAACUGUUA GACUAGAGUA UGGCAGG-GG UAGAGGGAAU UUCUAGUGUA GCGGUG-AAA UGCGUAGAUA
UUAGAAAGAA CACCGGUGGC GAAAGCGCU- CUACUGGACC AUUACUGACA CUCAGAGG-C GAAAGCUAGG GUAGCAAAAG
GGAUUAGAUA -CCCCUGUAG UCCUAGCCGU AAACGAUGGA UACUAGAUGU UGU------A U--GUUAUUU ACAGUAUC-G
UAGCUAACG- CG-UUAAGUA UCCCGCCUGG GGAGUACGCU CGCAAGGGUG AAACUCAAA- GGA--AUUGA C-GGGGGCCC
GCACAA-GCG GUGGAGCAUG UGGUUUAAUU CGAUGCAACG CGAAGAACC- UUACCAG-GG CUUGACAUAC UACAGAUUCU
UUUGAGAGAG AGAAGUG--- --C-CUUCG- ---------- ---------- G-GAAUGUAG AUACAGGUGG UGCAUGGCUG
UCGUCAGCUC GUGUCGUGAG AUGUUGGGUU AAGUCCCGCA ACGAGCGCAA CCCUUAUUUU UAGUUACCA- -AU----UCG
--UUGGGUUC UCU-AGAAAG ACUGCC-GGU GACAAACCGG AGGAAGGUGA GGAUGACGUC AAGUC-AGCA UGCCCCUUAU
GUCCUGGGCU ACACACGUGC UACAAUGGC- UAAGACAAAG AGUUGCGAGC UCGCGAGAGU AAGC-UAAUC UCAUAAACUU
AGCCUAAGUU CAGAUUGUAG GCUGCAACUC GCC-UACAUG AAGUUGGAAU CGCUAGUAAU C-GCUGGUCA GCCAUACAGC
GGUGAAUCCG UUCCCGGGCC UUGUACACAC CGCCCGUCAC ACCACGGGAG CUGGUCAUAC CCGAAACCGU UAGCUUAACC
A----UUC-G GAGA------ --GC------ --G------- ---------- ------A--- C--------G ..........
.......... .......... ...
>EF574323.1.1419_U|16S_rRNA|plastid|clone_S25_667|Eukaryota|Stramenopiles|Ochrophyta|Pelagophyceae|Sarcinochrysidales|Sarcinochrysidaceae|Sarcinochrysidaceae_X|Sarcinochrysidaceae_X_sp.
.......AGA GUUUGAUCCU GGCUCAGGAU GAACGCU-AG CGGCAUGCCU AACACAUGCA AGUCGUACGA AA------UU
----AUUU-- ---------- ---------- U-AGUGGCGG ACGGGUGAGU AACGCGUGAG -GAUCUACCU UUAGGAAAGG
AAUACAAAC- --A-AUUAAA UCCUUAUAAG CUUUA---UA ---------- ----GUGAAA A---AAG--- -AAAU-U---
-----UGCCU AGAGAUGAAC UCGCGUCUGA UUAGUUAGUU GGUUGGGUAA -UGGCCUACC AAGACGAUGA UCAGUAGUUG
GUUUGAGAGG AUGACCAGCC ACAUUGGAAC UGAGACACGG UCCAAACUCC UACGGGAGGC AGCAGUGGGG AAUUUUCUGC
AAUGGGCGCA AGCCUGACAG AGCAAUGCCG CGUGAGGGAU GACGGCCUUU GGGUUGUAAA CCUCUUUUUU CAAGGAGGAA
GUUC--UGAC GUGUACUUGA AGAAUAAGCA UCGGCUAACU CCGUGCCAGC AGCCGCGGUA AUA-CGGG-G GAUGCAAGUG
UUAUCCGGAA UUAUUGGGCG UAAAGCGUCU GUAGGUGGUU UAAUAAGUCU AUUGUU-AAA GCUUGAAACU UAACUUCAGA
GAUGCAG-UA GAAACUGUUA AACUAGAGUA UAAUUGA-GG UAGAAGGAAU UUCCAGUGGA GUGGUG-AAA UGCGUAGAUA
UUGGAAAGAA CACCAAUUGC GAAGGCAUU- CUAUUAAAUU AUU-CUGACA CUCAGAGA-C GAAAGCUAGG GUAGCAAAUG
GGAUUAGAUA -CCCCAGUAG UCCUAGCCGU AAACGAUGGA UACUAUAUAU UAGACGUA-U C--GACCCGU UUGGUAUU-A
AAGCUAACG- CG-UUAAGUA UCCCGCCUGG GGAGUAUGCU CGCAAGAGUG AAACUCAAA- GGA--AUUGA C-GGGGGCCC
GCACAA-GCG GUGGAGCAUG UGGUUUAAUU UGAUGCAACG CGAAGAACC- UUACCAG-GG UUUGACAUGG UACAAAAUUU
UUCGAAAGAA AAUGG-G--- --U--CAUA- ---------- ---------- G-ACACGUAC ACACAGGUGG UGCAUGGCUG
UCGUCAGCUC GUGUCGUGAG AUGUUGGGUU AAGUCCCGCA ACGAGCGCAA CCCUUGUUUU UAGUUU---- ----------
--------AA UCU-AGAAAG ACUAUC-GGU UAUACACCGG AGGAAGGUGA GGACGACGUC AAGUC-AGCA UGCCCCUUAU
ACCCUGGGCU ACACACGUGC UACAUUGGG- UAGAACAAUG AGAUGCGAUU UUGCGAAAAA AAGC-CAAUC U-AUAAAUCU
ACUCUAAGUU CGGAUUGUAG GCUGAAACUC GCC-UGCAUG AAGUUGGAAU CGCUAGUAAU C-GCUGGUCA GCUACACAGC
GGUGAAUUCG UUCCCGGGCC UUGUACACAC CGCCCGUCAC ACCACGGAAG CUGGUUAUGC CCGAAGUCGU UAUCUUAACC
-----UUU-- -UGGAAAGAG ACGCCUAAGG UAGAACU-AG UGACUGGGGU GAAGUCAUAA CAAGGUAGCC GUA.......
.......... .......... ...
>JX016208.1.1441_U|16S_rRNA|plastid|clone_HglApr805|Eukaryota|Hacrobia|Haptophyta|Prymnesiophyceae|Phaeocystales|Phaeocystaceae|Phaeocystis|Phaeocystis_sp.
.......AGA GUUUGAUCAU GGCUCAGGAU GAACGCU-GG CGGUAUGCUU AACACAUGCA AGUCGAACGA AA------GC
----UUUAU- --G------C U--------U U-AGUGGCGA ACGGGUGCGU AAUACGUGAG -AAUCUGCCC UUAGGAGGAG
AAUAACUUCU GGA-AACGGU UGCUAAGUCU CCAUA---UG C-CG-AGA-- -G--GUAAAA U---AGU--- -UUAUAC---
-----UGCCU AGGGAUGAGC UCACGCCUGA UUAGCUUGUU GGUAAGGUAA -UGGCUUACC AAGGCCACGA UCAGUAGCUG
GUUUGAGAGA ACGAUCAGCC ACACUGGGAC UGAGACACGG CCCAGACUCC UCCGGGAGGC AGCAGUGAGG AAUUUUCCGC
AAUGGGCGAA AGCCUGACGG AGCAAUACCG CGUGAGGGAU GAAGGAUUUU GGUCUGUAAA CCUCUUUUCU CAAGAAAGAA
GUUC--UGAC G-GUACUUGA GGAAUAAGCA UCGGCUAACU CCGUGCCAGC AGCCGCGGUA AUA-CGGG-G GAUGCAAGCG
UUAUCCGGAA UCAUUGGGCG UAAAGCGCCU GUAGGUUGUU UAAUAAGUCU GUUGUU-AAA GACUAGGGCU CAACCCUAGG
AAAGCAA-UG GAAACUGCUA GACUUGAGUA UGAUAGG-GG UAGAGGGAAU UUCUAGUGUA GCGGUG-AAA UGCGUAGAUA
UUAGAAAGAA CACCGGUGGC GAAGGCGCU- CUACUGGAUC AUUACUGACA CUCAGAGG-C GAAAGCUAGG GUAGCAAAAG
GGAUUAGAUA -CCCCUGUAG UCCUAGCCGU AAACGAUGGA UACUAGAUGU UGC------G U--UUAUUAU GCAGUAUC-G
UAGCUAACG- CG-UUAAGUA UCCCGCCUGG GGAGUACGCU CGCAAGGGUG AAACUCAAA- GGA--AUUGA C-GGGGGCCC
GCACAA-GCG GUGGAGCAUG UGGUUUAAUU CGAUGCAACG CGAAGAACC- UUACCAA-GG CUUGACAUAC UACAAAUUUC
UUUGAAAGAG GAAAGUG--- --C-CUUCG- ---------- ---------- G-GAAUGUAG AUACAGGUGG UGCAUGGCUG
UCGUCAGCUC GUGUCGUGAG AUGUUGGGUU AAGUCCCGCA ACGAGCGCAA CCCUUAUUUU UAGUUGC--- -UA---AUU-
-UAUUAGGUU UUCUAAAGAG ACUGCC-GGU GACAAACCGG AGGAAGGUGA GGAUGACGUC AAGUC-AGCA UGCCCCUUAU
GCCUUGGGCU ACACACGUGC UACAAUGGU- UAAGACAAAG AGUUGCGAGC UCGCGAGAGU CAGC-UAAUC UCAUAAACUU
AGCCUAAGUU CGGAUUGUAG GCUGCAACUC GCC-UACAUG AAGUCGGAAU CGCUAGUAAU C-GCUGGUCA GCCAUACAGC
GGUGAAUCCG UUCCCGGGCC UUGUACACAC CGCCCGUCAC ACCAUGGGAG CUGGUCAUGC CCGAAACCGU UUGCUUAACC
U----UUC-G GAGA---GCG GCGUCUAAGG UAGGGUU-AG UGACUGGGGU GAAGUCGUAA CAAGGUA... ..........
.......... .......... ...
>AY702175.1.1435_U|16S_rRNA|plastid|clone_HE3|Eukaryota|Hacrobia|Haptophyta|Prymnesiophyceae|Phaeocystales|Phaeocystaceae|Phaeocystis|Phaeocystis_sp.
.......... .......... .......... GAACGCU-GG CGGUAUGCUU AACACAUGCA AGUCGAACGA AA------GU
----UUUUA- --A------C U--------U U-AGUGGCGA ACGGGUGCGU AAUACGUGAG -AAUCUGCCC UUAGGAGAAG
AAUAACUGUU GGA-AACGAC UGCUAACUCU UCAUA---UG C-UG-AAA-- -G--GCGAAA U---AAUU-- -UCGA-U---
-----UGCCU AAGGAUGAGC UCACGCCUGA UUAGUUAGUU GGUAAGGUAA CCGGCUUACC AAGACCACGA UCAGUAGCUG
GUUUGAGAGA AUGAUCAGCC ACACUGGGAC UGAGACACGG CCCAGACUCC UCCGGGAGGC AGCAGUGAGG AAUUUUCCGC
AAUGGGCGAU AGCCUGACGG AGCAAUACCG CGUGAGGGAU UAAGGAUCUU GGUCUGUAAA CCUUUUUUCU CAAGAAAGAA
GAUC--UGAC G-GUACUUGA GGAAUAAGCA UCGGCUAACU CCGUGCCAGC AGCCGCGGUA AUA-CGGG-G GAUGCAAGCG
UUAUCCGGAA UCAUUGGGCG UAAAGCGCCU GUAGGUUGUU UAGUAAGUCU GUUGUU-AAA GACUAGGGCU UAACCCUAGA
GAAGCAA-UG GAAACUAUUA GACUAGAGUA UGGCAGG-GG UAGAGGGAAU UUCUAGUGUA GCGGUG-AAA UGCGUAGAUA
UUAGAAAGAA CACCAAUGGC GAAAGCACU- CUACUGGACC AUUACUGACA CUCAGAGG-C GAAAGCUAGG GUAGCAAAAG
GGAUUAGAUA -CCCCUGUAG UCCUAGCCGU AAACGAUGGA UACUAGAUGU UGU------G U--AUUAUAU ACAGUAUC-G
UAGCUAACG- CG-UUAAGUA UCCCGCCUGG GGAGUACGCU CGCAAGGGUG AAACUCAAA- GGA--AUUGA C-GGGGGCCC
GCACAA-GCG GUGGAGCAUG UGGUUUAAUU CGAUGCAACG CGAAGAACC- UUACCAG-GG CUUGACAUAC UACGAAUCCU
UUUGAAAAAA AGGAGUG--- --C-CUUCG- ---------- ---------- G-GAAUGUAG AUACAGGUGG UGCAUGGCUG
UCGUCAGCUC GUGUCGUGAG AUGUUGGGUU AAGUCCCGCA ACGAGCGCAA CCCUUAUUUU UAGUUACCA- -AC----UCG
--UUGGAUUC UCU-AGAAAG ACUGCC-GGU GACAAACCGG AGGAAGGUGA GGAUGACGUC AAGUCUAGCA UGCCCCUUAU
GUCCUGGGCU ACACACGUGC UACAAUGGU- UAAGACAAAG AGUUGCAAGC CCGCGAGGGU UAGC-UAAUC UCAUAAACUU
AGCCUCAGUU CAGAUUGUAG GCUGCAACUC GCC-UACAUG AAGUUGGAAU CGCUAGUAAU CUGCUGGUCA GCCAUACAGC
GGUGAAUCCG UUCCCGGGCC UUGUACACAC CGCCCGUCAC ACCAUGGGAG CUGGUCAUAC CCGAAACCGU UUGCUUAACU
G------U-A AAGAAA-GCG GCGUCUAAGG UAGGGCU-AG UGACUGGGGU GAAGUCGUAA CAAGGUAGCC GUACUGGAAG
G......... .......... ...
>EU394562.1.1447_U|16S_rRNA|plastid|clone_PEACE2006/26_P3|Eukaryota|Hacrobia|Haptophyta|Prymnesiophyceae|Prymnesiales|Prymnesiaceae|Prymnesiaceae_X|Prymnesiaceae_X_sp.
...GAUUAGA GUUUGAUCAU GGCUCAGGAU GAACGCU-GG CGGUAUGCUU AACACAUGCA AGUCGAACGA AA------GU
----UUUUA- --A------C U--------U U-AGUGGCGA ACGGGUGCGU AAUACGUGAG -AAUCUGCCC UUAGGAGAAG
AAUAACUACU GGA-AACGGU UGCUAAAUCU UCAUA---UA C-CG-AGA-- -G--GUGAAA U---AGCU-- -UCGG-C---
-----UGCCA AAGGAUGAGC UCGCGCCUGA UUAGCUAGUU GGUAAGGUAA -CGGCUUACC AAGGCCACGA UCAGUAGCUG
GUUUGAGAGA ACGAUCAGCC ACACUGGGAC UGAGACACGG CCCAGACUCC UCCGGGAGGC AGCAGUGAGG AAUUUUCCGC
AAUGGGCGAA AGCCUGACGG AGCAAUACCG CGUGAGGGAU GAAGGAUUUU GGUCUGUAAA CCUCUUUUCU CAAGAAAGAA
GUUC--UGAC G-GUACUUGA GGAAUAAGCA UCGGCUAACU CCGUGCCAGC AGCCGCGGUA AUA-CGGG-G GAUGCAAGCG
UUAUCCGGAA UCAUUGGGCG UAAAGCGCCU GUAGGUUGUU UAAUAAGUCU GUUGUU-AAA GACUAGGGCU UAACCCUAGA
AAAGCAA-UG GAAACUACUA GACUAGAGUA UGGCAGG-GG UAGAGGGAAU UUCUAGUGUA GCGGUG-AAA UGCGUAGAUA
UUAGAAAGAA CACCGGUGGC GAAAGCGCU- CUACUGGACC AUUACUGACA CUCAGAGG-C GAAAGCUAGG GUAGCAAAAG
GGAUUAGAUA -CCCCUGUAG UCCUAGCCGU AAACGAUGGA UACUACAUGU UGU------G U--UUAUUUC ACAGUAUG-G
UAGCUAACG- CG-UUAAGUA UCCCGCCUGG GGAGUACGCU CGCAAGGGUG AAACUCAAA- GGA--AUUGA C-GGGGGCCC
GCACAA-GCG GUGGAGCAUG UGGUUUAAUU CGAUGCAACG CGAAGAACC- UUACCAG-GG CUUGACAUAC UGCGAAUCUU
UCCGAAAGGA AAGAGUG--- --C-CUUCG- ---------- ---------- G-GAAUGCAG AUACAGGUGG UGCAUGGCUG
UCGUCAGCUC GUGUCGUGAG AUGUUGGGUU AAGUCCCGCA ACGAGCGCAA CCCUUGUUUU UAGUUACCA- -AU----UCG
--UUGGGUUU UCU-AGAAAG ACUGCC-GGU GACAAACCGG AGGAAGGUGA GGAUGACGUC AAGUC-AGCA UGCCCCUUAU
GUCCUGGGCU ACACACGUGC UACAAUGGU- UAGGACAAAG AGUUGCGAGC UUGUGAAAGU CAGC-UAAUC UCAUAAACCU
AGCCCAAGUU CAGAUUGUAG GCUGCAACUC GCC-UACAUG AAGUUGGAAU CGCUAGUAAU C-GCUGGUCA GCCAUACAGC
GGUGAAUCCG UUCCCGGGCC UUGUACACAC CGCCCGUCAC ACCAUGGGAG CUGGUCAUAC CCGAAACCGU UAGCUUAACC
G----UUU-G GAG--A-GCG GCGUCUAAGG UAGGGCU-AG UGACUGGGGU GAAGUCGUAA CAAGGUACC. ..........
.......... .......... ...
>HM565909.43931.45567_U|16S_rRNA|plastid|clone_C19847|Eukaryota|Hacrobia|Haptophyta|Prymnesiophyceae|Phaeocystales|Phaeocystaceae|Phaeocystis|Phaeocystis_sp.
ACCAUGGAGA GUUUGAUCCU GGCUCAGGAU GAACGCU-GG CGGUAUGCUU AACACAUGCA AGUCGAACGA AA------GU
----UUUUA- --A------C U--------U U-AGUGGCGA ACGGGUGCGU AAUACGUGAG -AAUCUGCCC UUAGGAGGAG
UAUAACUGUU GGA-AACGAC UGCUAACACU CCAUA---UG U-CG-AGA-- -G--AUGAAA A---AUU--- -UA---U---
-----UGCCU AAGGAUGAGC U--CGCCUGA UUAGCUAGUU GGUGAGGUAA -UGGCUCACC AAGGCCACGA UCAGUAGCUG
GUUUGAGAGA ACGAUCAGCC ACACUGGGAC UGAGACACGG CCCAGACUCC UCCGGGAGGC AGCAGUGAGG AAUUUUCCGC
AAUGGGCGAA AGCCUGACGG AGCAAUACCG CGUGAGGGAU GAAGGAUUUU GGUCUGUAAA CCUCUUUUCU CAAGAAAGAA
GUUC--UGAC G-GUACUUGA GGAAUAAGCA UCGGCUAACU CCGUGCCAGC AGCCGCGGUA AUA-CGGG-G GAUGCAAGCG
UUAUCCGGAA UCAUUGGGCG UAAAGCGCCU GUAGGUUGUU UAAUAAGUCU GUUGUU-AAA GACUAGGGCU UAACCCUAGA
AAAGCAA-UG GAAACUACUA GACUAGAGUA UGGUAGG-GG UAGAGGGAAU UUCUAGUGUA GCGGUG-AAA UGCGUAGAUA
UUAGAAAGAA CACCAGUGGC GAAAGCGCU- CUACUGGACC AUUACUGACA CUCAGAGG-C GAAAGCUAGG GUAGCAAAAG
GGAUUAGAUA -CCCCUGUAG UCCUAGCCGU AAACGAUGGA UACUAGAUGU UGU------G C--UUUUAGU ACAGUAUC-G
UAGCUAACG- CG-UUAAGUA UCCCGCCUGG GGAGUACGCU CGCAAGGGUG AAACUCAAA- GGA--AUUGA C-GGGGGCCC
GCACAA-GCG GUGGAGCAUG UGGUUUAAUU CGAUGCAACG CGAAGAACC- UUACCAG-GG CUUGACAUAC UACAAAUUUC
UUUGAAAGAA GAAAGUG--- --C-CUUCG- ---------- ---------- G-GAAUGUAG AUACAGGUGG UGCAUGGCUG
UCGUCAGCUC GUGUCGUGAG AUGUUGGGUU AAGUCCCGCA ACGAGCGCAA CCCUUAUUUU UAGUUACCA- -AU----UCG
--UUGGGUUC UCU-AGAAAG ACUGCC-GGU GACAAACCGG AGGAAGGUGA GGAUGACGUC AAGUC-AGCA UGCCCCUUAU
GUCCUGGGCU ACACACGUGC UACAAUGGC- UAAGACAAAG AGUCGCGAGC UCGUAAGAGU CAGC-UAAUC UCAUAAACUU
AGCCCAAGUU CAGAUUGUAG GCUGCAACUC GCC-UACAUG AAGUUGGAAU CGCUAGUAAU C-GCUGGUCA GCCAUACAGC
GGUGAAUCCG UUCCCGGGCC UUGUACACAC CGCCCGUCAC ACCAUGGGAG CUGGUCAUAC CCGAAACCGU UUGCUUAACC
U----UUU-G GAG--A-GCG GCGUCUAAGG UAGGGCU-AG UGACUGGGGU GAAGUCGUAA CAAGGUAGCC GUACUGGAAG
GUGCGGCUGG AUCACCUCCU U..
>EF574510.1.1443_U|16S_rRNA|plastid|clone_S25_854|Eukaryota|Hacrobia|Haptophyta|Prymnesiophyceae|Phaeocystales|Phaeocystaceae|Phaeocystis|Phaeocystis_sp.
.......AGA GUUUGAUCAU GGCUCAGGAU GAACGCU-GG CGGUAUGCUU AACACAUGCA AGUCGAACGA AA------GU
----UUUUA- --A------C U--------U U-AGUGGCGA ACGGGUGCGU AAUACGUGAG -AAUCUGCCC UUAGGAGGAG
GAUAACUGCU GGA-AACGGC UGCUAACACU CCAUA---UG U-CG-AGA-- -G--AUGAAA U---AAU--- -UUAU-----
-----UGCCU AAGGAUGAGC UCGCGCCUGA UUAGCUAGUU GGUGAGGUAA -UGGCUCACC AAGGCCACGA UCAGUAGCUG
GUUUGAGAGA ACGAUCAGCC ACACUGGGAC UGAGACACGG CCCAGACUCC UCCGGGAGGC AGCAGUGAGG AAUUUUCCGC
AAUGGGCGAA AGCCUGACGG AGCAAUACCG CGUGAGGGAU GAAGGAUUUU GGUCUGUAAA CCUCUUUUCU CAAGAAAGAA
GUUC--UGAC G-GUACUUGA GGAAUAAGCA UCGGCUAACU CCGUGCCAGC AGCCGCGGUA AUA-CGGG-G GAUGCAAGCG
UUAUCCGGAA UCAUUGGGCG UAAAGCGCCU GUAGGUUGUU UAAUAAGUCU GUUGUU-AAA GACUAGGGCU UAACCCUAGA
AAAGCAA-UG GAAACUACUA GACUAGAGUA UGGUAGG-GG UAGAGGGAAU UUCUAGUGUA GCGGUG-AAA UGCGUAGAUA
UUAGAAAGAA CACCAGUGGC GAAAGCGCU- CUACUGGACC AUUACUGACA CUCAGAGG-C GAAAGCUAGG GUAGCAAAAG
GGAUUAGAUA -CCCCUGUAG UCCUAGCCGU AAACGAUGGA UACUAGAUGU UGU------A U--AUCAUUU ACAGUAUC-G
UAGCUAACG- CG-UUAAGUA UCCCGCCUGG GGAGUACGCU CGCAAGGGUG AAACUCAAA- GGA--AUUGA C-GGGGGCCC
GCACAA-GCG GUGGAGCAUG UGGUUUAAUU CGAUGCAACG CGAAGAACC- UUACCAG-GG CUUGACAUAC UACAGAUCCC
UUUGAGAAAA GGGAGUG--- --C-CUUCG- ---------- ---------- G-GAAUGUAG AUACAGGUGG UGCAUGGCUG
UCGUCAGCUC GUGUCGUGAG AUGUUGGGUU AAGUCCCGCA ACGAGCGCAA CCCUUAUUUU UAGUUACUA- -AU----UCG
--UUAGGUUC UCU-AGAAAG ACUGCC-GGU GACAAACCGG AGGAAGGUGA GGAUGACGUC AAGUC-AGCA UGCCCCUUAU
GCCCUGGGCU ACACACGUGC UACAAUGGU- UAAGACAAAG AGUCGCGAGC UCGUGAGAGU CAGC-UAAUC UCGUAAACUU
UGCCUAAGUU CAGAUUGUAG GCUGCAACUC GCC-UGCAUG AAGUUGGAAU CGCUAGUAAU C-GCUGGUCA GCCAUACAGC
GGUGAAUCCG UUCCCGGGCC UUGUACACAC CGCCCGUCAC ACCAUGGGAG CUGGUUAUAC CCAAUACCGU UUGCUUAACC
A----UUC-G GAGA---GCG GCGUCUAAGG UAGAACU-AG UGACUGGGGU GAAGUCAUAA CAAGGUAGCC G.........
.......... .......... ...
>EU249946.1.1372_U|16S_rRNA|plastid|clone_PmeaH2OD5|Eukaryota|Archaeplastida|Chlorophyta|Chloropicophyceae|Chloropicales|Chloropicaceae|Chloropicon|Chloropicon_sp.
.......... .......... .......... .......... .......... .....AUGCA -GUCGAACGA AA------UA
----UUUAGC ACUUGUGUUA AAUAAU---U U-AGUGGCGA ACGGGUGAGU AACACGUAAG -AACUUACCC CUAGACGAGG
UACAACAGUU GGA-AACGAC UGCUAAUACC UCAUA---UU ACCG-GAA-- -G--GUGAAA G---AAG--- -MAAU-U---
-----CGUCU AGGGCGAGGC UUGCGUCUGA UUAGCUUGUU GGUGAGGUAA -AGGCUUACC AAGGCGACGA UCAGUAGUUG
GUCUUAGAGG AUGAUCAGCC ACAUUGGGAC UGAGACACGG CCCAAACUUU UACGGGAGGC AGCAGUAAGG AAUUUUCCGC
AAUGGGCGCA AGCCUGACGG AGCAAUACCG CGUGAAGGAU GACGGCCCAU GGGUUGUAAA CUUCUUUUCU UGGAGAAGAA
-UUC--UGAC G-GUAUCCAA GGAAUAAGCA UCGGCUAACU CCGUGCCAGC AGCCGCGGUA AGA-CGGG-G GAUGCAAGCG
UUAUUCGGAA UUAUUGGGCG UAAAGCGUCU GUAGGUGGUA AGGAAAGUGU AAUGUU-AAA GAUCAGGGCU CAACCCUGGG
AAAGCAU-UG CAAACUAUCU UACUUGAGUU CGGUAGG-GG CAGAGAGAAU UCCCAGUGUA GCGGUG-AAA UGCGUAGAUA
UUGGGAGGAA GACCGGUGGC GAAGGCGUU- CUGCUGGGCC GUAACUGACA CUCAGAGA-C GAAAGCUAAG GUAGCAAAUA
GGAUUAGAUA -CCCUAGUAG UCUUAGCUGU AAACGAUGCA CACUA--UGU UUU------G C--AA-UU-U GCAGAGCA-A
UAGCUAACG- CG-UUAGGUG UGCCGCCUGG GGAGUACAUU CGCAAGGAUG AAACUCAAA- GGA--AUUGA C-GGGGGCCC
GCACAA-GCG GUGGAGUAUG UGGUUUAAUU CGAUGCAACG CGAAGAACC- UUACCAGGGN UUUGACAUCC UGCGAAUCUC
UUGGAAACGA GAGAGUG--- --C-CCUCG- ---------- ---------- G-GAACGCAG UGACAGGUGG UGCAUGGCUG
UCGUCAGCUC GUGUCGUGAG AUGUUGGGUU AAGUCCCGCA ACGAGCGCAA CCCACGUCUU UAGUUGCCA- -GC---AUUC
AGUUGGGCAC UCU-AGAGAG ACCGCC-GGU GAUAAACCGG AGGAAGGUGU GGAUGACGUC AAGUC-AUCA UGCCCCUUAC
AUCCUGGGCU ACACACGUAC UACAAUGCU- ACGGACAAAG AGCAGCAAGU UCGCGAGGAC AAGC-AAAUC UCAUAAACCG
UGGCUCAGUU CAGAUCGUAG GCUGCAACUC GCC-UACGUG AAGGAGGAAU CGCUAGUAAU C-GCAGGUCA GC-AUACUGC
GGUGAAUACG UUCCCGGGCC UUGUACACAC CGCCCGUCAC ACCAUGGAAG UUGGCCACGC CCGAAGCCGU UACUCCAACC
-----CUU-G UGGA-GGAGG ACGUCGAAGG UG........ .......... .......... .......... ..........
.......... .......... ...
>EF574561.1.1432_U|16S_rRNA|plastid|clone_S25_905|Eukaryota|Hacrobia|Haptophyta|Prymnesiophyceae|Phaeocystales|Phaeocystaceae|Phaeocystis|Phaeocystis_sp.
.......... .......... .GCUCAGGAU GAACGCU-GG CGGUAUGCUU AACACAUGCA AGUCGAACGA AA------GU
----UUUUA- --A------C U--------U U-AGUGGCGA ACGGGUGCGU AAUACGUGAG -AAUCUGCCC UUAGGAGGAG
UAUAACUGCU GGA-AACGGC UGCUAACACU CCAUA---UG U-CG-AGA-- -G--AUGAAA U---AAU--- -UUAU-----
-----UGCCU AAGGAUGAGC UCGCGCCUGA UUAGCUAGUU GGUGAGGUAA -UGGCUCACC AAGGCCACGA UCAGUAGCUG
GUUUGAGAGA ACGAUCAGCC ACACUGGGAC UGAGACACGG CCCAGACUCC UCCGGGAGGC AGCAGUGAGG AAUUUUCCGC
AAUGGGCGAA AGCCUGACGG AGCAAUACCG CGUGAGGGAU GAAGGAUUUU GGUCUGUAAA CCUCUUUUCU CAAGAAAGAA
GUUC--UGAC G-GUACUUGA GGAAUAAGCA UCGGCUAACU CCGUGCCAGC AGCCGCGGUA AUA-CGGG-G GAUGCAAGCG
UUAUCCGGAA UCAUUGGGCG UAAAGCGCCU GUAGGUUGUU UAAUAAGUCU GUUGUU-AAA GACUAGGGCU CAACCCUAGA
AAAGCAA-UG GAAACUGUUA GACUAGAGUA UGGCAGG-GG UAGAGGGAAU UUCUAGUGUA GCGGUG-AAA UGCGUAGAUA
UUAGAAAGAA CACCGGUGGC GAAAGCGCU- CUACUGGACC AUUACUGACA CUCAGAGG-C GAAAGCUAGG GUAGCAAAAG
GGAUUAGAUA CCCCCUGUAG UCCUAGCCGU AAACGAUGGA UACUAGAUGU UGU------A U--GUUAUUU ACAGUAUC-G
UAGCUAACG- CG-UUAAGUA UCCCGCCUGG GGAGUACGCU CGCAAGGGUG AAACUCAAA- GGA--AUUGA C-GGGGGCCC
GCACAA-GCG GUGGAGCAUG UGGUUUAAUU CGAUGCAACG CGAAGAACC- UUACCAG-GG CUUGACAUAC UACAGAUUCU
UUUGAGAGAG AGAAGUG--- --C-CUUCG- ---------- ---------- G-GAAUGUAG AUACAGGUGG UGCAUGGCUG
UCGUCAGCUC GUGUCGUGAG AUGUUGGGUU AAGUCCCGCA ACGAGCGCAA CCCUUAUUUU UAGUUACCA- -AU----UCG
--UUGGGUUC UCU-AGAAAG ACUGCC-GGU GACAAACCGG AGGAAGGUGA GGAUGACGUC AAGUC-AGCA UGCCCCUUAU
GUCCUGGGCU ACACACGUGC UACAAUGGC- UAAGACAAAG AGUUGCGAGC UCGCGAGAGU AAGC-UAAUC UCAUAAACUU
AGCCUAAGUU CAGAUUGUAG GCUGCAACUC GCC-UACAUG AAGUUGGAAU CGCUAGUAAU C-GCUGGUCA GCCAUACAGC
GGUGAAUCCG UUCCCGGGCC UUGUACACAC CGCCCGUCAC ACCACGGGAG CUGGUCAUAC CCGAAACCGU UAGCUUAACC
A----UUC-G GAGA---GCG ACGUCUAAGG UAGGGCU-AG UGACUGGGGU GAAGUCAUAA CAAGGUAGCC GUA.......
.......... .......... ...
>HQ672106.1.1444_U|16S_rRNA|plastid|clone_F9P2610_S_H12|Eukaryota|Hacrobia|Haptophyta|Prymnesiophyceae|Phaeocystales|Phaeocystaceae|Phaeocystis|Phaeocystis_sp.
.......AGA GUUUGAUCCU GGCUCAGGAU GAACGCU-GG CGGUAUGCUU AACACAUGCA AGUCGAACGA AA------GU
----UUUUA- --A------C U--------U U-AGUGGCGA ACGGGUGCGU AACACGUGAG -AAUCUGCCC UUAGGAGAAG
AAUAACUGUU GGA-AACGAC UGCUAAAUCU UCAUA---UG C-CG-AAA-- -G--GUGAAA U---AGC--- -UUUUGU---
-----UGCCU AAGGAUGAGC UCACGCCUGA UUAGCUAGUU GGUAAGGUAA -UGGCUUACC AAGGCCACGA UCAGUAGCUG
GUUUGAGAGA ACGAUCAGCC ACACUGGGAC UGAGACACGG CCCAGACUCC UCCGGGAGGC AGCAGUGAGG AAUUUUCCGC
AAUGGGCGAA AGCCUGACGG AGCAAUACCG CGUGAGGGAU GAAGGAUUUU GGUCUGUAAA CCUCUUUUCU CAAGAAAGAA
GUUC--UGAC G-GUACUUGA GGAAUAAGCA UCGGCUAACU CCGUGCCAGC AGCCGCGGUA AUA-CGGG-G GAUGCAAGCG
UUAUCCGGAA UCAUUGGGCG UAAAGCGCCU GUAGGUUGUU UAGUAAGUCU GUUGUU-AAA GACUAGGGCU UAACCCUAGA
AAAGCGA-UG GAAACUACUA GACUAGAGUA UGGCAGG-GG UAGAGGGAAU UUCUAGUGUA GCGGUG-AAA UGCGUAGAUA
UUAGAAAGAA CACCGGUGGC GAAAGCGCU- CUACUGGACC AUUACUGACA CUCAGAGG-C GAAAGCUAGG GUAGCAAAAG
GGAUUAGAUA -CCCCUGUAG UCCUAGCCGU AAACGAUGGA UACUAGAUGU UGU------G U--AUUAUAU ACAGUAUC-G
UAGCUAACG- CG-UUAAGUA UCCCGCCUGG GGAGUACGCU CGCAAGGGUG AAACUCAAA- GGA--AUUGA C-GGGGGCCC
GCACAA-GCG GUGGAGCAUG UGGUUUAAUU CGAUGCAACG CGAAGAACC- UUACCAG-GG CUUGACAUAC UACAAAUUCU
UUUGAAAAAA AGAAGUG--- --C-CUUCG- ---------- ---------- G-GAAUGUAG AUACAGGUGG UGCAUGGCUG
UCGUCAGCUC GUGUCGUGAG AUGUUGGGUU AAGUCCCGCA ACGAGCGCAA CCCUUAUUUU UAGUUACCA- -AU----UCG
--UUGGGUUC UCU-AGAAAG ACUGCC-GGU GACAAACCGG AGGAAGGUGA GGAUGACGUC AAGUC-AGCA UGCCCCUUAU
GUCCUGGGCU ACACACGUGC UACAAUGAC- UAAGACAAAG AGUUGCAAAC UUGUAAGAGU AAGC-UAAUC UCAUAAACUU
AGCCUAAGUU CAGAUUGUAG GCUGCAACUC GCC-UACAUG AAGUUGGAAU CGCUAGUAAU C-GCUGGUCA GCCAUACAGC
GGUGAAUCCG UUCCCGGGCC UUGUACACAC CGCCCGUCAC ACCAUGGGAG CUGGUCAUAC CCGAAACCGU UUGCUUAACC
G------U-G AGGAGA-GCG ACGUCUAAGG UAGGGCU-AG UGACUGGGGU GAAGUCGUAA CAAGGUAACC ..........
.......... .......... ...
>EF574484.1.1444_U|16S_rRNA|plastid|clone_S25_828|Eukaryota|Hacrobia|Haptophyta|Prymnesiophyceae|Phaeocystales|Phaeocystaceae|Phaeocystis|Phaeocystis_sp.
.......AGA GUUUGAUCAU GGCUCAGGAU GAACGCU-GG CGGCGUGCUU AACACAUGCA AGUCGAACGA A-------CC
----UUCGGG ---------- ---------U U-AGUGGCGG ACGGGUGAGU AACGCGUGAG -AAUCUGCCC UCAGGAGGGG
GAUAACGGUU GGA-AACGAC CGCUAAUACC CCAUA---UG C-CU-AUU-- -G--GUGAAA U---GAA--- -U--U-U---
-----CGCCU GAGGAUGAGC UCGCGUCUGA UUAGCUAGUU GGUGAGGUAA -UGGCUCACC AAGGCUUCGA UCAGUAGCUG
GUCUGAGAGG AUGAUCAGCC ACACUGGGAC UGAGACACGG CCCAGACUCC UCCGGGAGGC AGCAGUGAGG AAUUUUCCGC
AAUGGGCGAG AGCCUGACGG AGCAAUACCG CGUGAGGGAU GAAGGAUUUU GGUCUGUAAA CCUCUUUUCU CAAGAAAGAA
GUUC--UGAC G-GUACUUGA GGAAUAAGCA UCGGCUAACU CCGUGCCAGC AGCCGCGGUA AUA-CGGG-G GAUGCAAGCG
UUAUCCGGAA UCAUUGGGCG UAAAGCGCCU GUAGGUUGUU UAAUAAGUCU GUUGUU-AAA GACUAGGGCU UAACCCUAGA
AAAGCAA-UG GAAACUACUA GACUAGAGUA UGGCAGG-GG UAGAGGGAAU UUCUAGUGUA GCGGUG-AAA UGCGUAGAUA
UUAGAAAGAA CACCGGUGGC GAAAGCGCU- CUACUGGACC AUUACUGACA CUCAGAGG-C GAAAGCUAGG GUAGCAAAAG
GGAUUAGAUA -CCCCUGUAG UCCUAGCCGU AAACGAUGGA UACUAGAUGU UGU------G C--UUAAAGU ACAGUAUC-A
UAGCUAACG- CG-UUAAGUA UCCCGCCUGG GGAGUACGCU CGCAAGGGUG AAACUCAAA- GGA--AUUGA C-GGGGGCCC
GCACAA-GCG GUGGAGCAUG UGGUUUAAUU CGAUGCAACG CGAAGAACC- UUACCAG-GG CUUGACAUAC UACAAAUCCC
UUUGAGAAAA GGGAGUG--- --C-CUUCG- ---------- ---------- G-GAAUGUAG AUACAGGUGG UGCAUGGCUG
UCGUCAGCUC GUGUCGUGAG AUGUUGGGUU AAGUCCCGCA ACGAGCGCAA CCCACGUCUU UAGUUGCCA- -GCAUU-UAG
--UUGGGCAC UCU-AGAGAG ACUGCC-GGU GAUAAACCGG AGGAAGGUGU GGAUGACGUC AAGUC-AUCA UGCCCCUUAC
AUCCUGGGCU ACACACGUAC UACAAUGCU- ACGGACAAAG GGCAGCAAGU UCGCGAGGAC AAGC-AAAUC CCAUAAACCG
UGGCUCAGUU CAGAUCGUAG GCUGCAACUC GCC-UACGUG AAGGCGGAAU CGCUAGUAAU C-GCAGGUCA GCAU-ACUGC
GGUGAAUACG UUCCCGGGCC UUGUACACAC CGCCCGUCAC ACCAUGGAAG UUGGCCACGC CCGAAGCCGU UACUCCAACC
C----UUG-U -GGAGG-AGG ACGUCGAAGG UGGGGCU-GA UGACUGGGGU GAAGUCAUAA CAAGGUAGCC GUA.......
.......... .......... ...
>EF574358.1.1447_U|16S_rRNA|plastid|clone_S25_702|Eukaryota|Hacrobia|Haptophyta|Prymnesiophyceae|Coccolithales|Hymenomonadaceae|Hymenomonadaceae_X|Hymenomonadaceae_X_sp.
.......AGG GUUUGAUCAU GGCUCAGGAU GAACGCU-GG CGGUAUGCUU AACACAUGCA AGUCGUACGA GG------GU
----UUUUA- --A------C C--------C U-AGUGGCGA ACGGGUGCGU AACACGUGAG -AAUCUGCCC UUAGGAGGGG
AAUAACUUCU GGAUAACGGA UGCUAACUCC CCAUA---UG C-CG-AGA-- -G--GUGAAA U---AGUA-- -AUAA-C---
-----UGCCU AAGGAUGAGC UCACGCCUGA UUAGCUAGUU GGUAAGGUAA -UGGCUUACC AAGGCCACGA UCAGUAGCUG
GUUUGAGAGA ACGAUCAGCC ACACUGGGAC UGAGACACGG CCCAGACUCC UCCGGGAGGC AGCAGUGAGG AAUUUUCCGC
AAUGGGCGAA AGCCUGACGG AGCAAUACCG CGUGAGGGAU GAAGGAUUUU GGUCUGUAAA CCUCUUUUCU CAAGAAAGAA
GUUC--UGAC G-GUACUUGA GGAAUAAGCA UCGGCUAACU CCGUGCCAGC AGCCGCGGUA AUA-CGGG-G GAUGCAAGCG
UUAUCCGGAU UUAUUGGGCG UAAAGCGCCU GUAGGUUGUU UAAUAAGUCU GUUGUU-AAA GACUAGGGCU UAACCCUGGG
AAAGCGA-UG GAAACUGAUA AACUUGAGUA UGGCAGG-GG UAGAGGGAAU UUCUAGUGUA GCGGUG-AAA UGCGUAGAUA
UUAGAAAGAA CACCGGUGGC GAAAGCGCU- CUACUGGACC AUUACUGACA CUCAGAGG-C GAAAGCUAGG GGAGCGAAAG
GGAUUAGAUA -CCCCUGUAG UCCUAGCCGU AAACGAUGGA UACUAGAUGU UGU------G U--UUUUUAU ACAGUAUC-G
UAGCUAACG- CG-UUAAGUA UCCCGCCUGG GGAGUACGCU CGCAAGGGUG AAACUCAAA- GGA--AUUGA C-GGGGGCCC
GCACAA-GCG GUGGAGCAUG UGGUUUAAUU CGAUGCAACG CGAAGAACC- UUACCAG-GG CUUGACAUAC UACAAAUCUU
UUCGAAAUGA AAGAGUG--- --C-CUUCG- ---------- ---------- G-GAAUGUAG AUACAGGUGG UGCAUGGCUG
UCGUCAGCUC GUGUCGUGAG AUGUUGGGUU AAGUCCCGCA ACGAGCGCAA CCC-UCGUUU UUAGUUGCCA AUU---UAU-
-U--G-GGUU UUU-AGAAAG ACUGCC-GGU GACAAACCGG AGGAAGGUGA GGAUGACGUC AAGUC-AGCA UGCCCCUUAU
GUCCUGGGCC ACACACGUGC UACAAUGAC- AAAGACAAAG AGUUGCAAGU UCGCGAGGAU AAGC-UAAUC UCAUAAACUU
UGUCCCAGUU CGGAUUGUAG GCUGCAACUC GCC-UACAUG AAGUUGGAAU CGCUAGUAAU C-GCUGGUCA GCUAUACAGC
GGUGAAUUCG UUCCCGGGCC UUGUACACAC CGCCCGUCAC ACCAUGGGAG CUGGUCAUAC CCUAUACCGU UAGUCUAACC
A----UUC-- -GGAGG-ACG ACGUCUAAGG UAGGGCU-AG UGACUGGGGU GAAGUCAUAA CAAGGUAACC GUA.......
.......... .......... ...
>AM259746.1.1438_U|16S_rRNA|plastid|clone_TAU-7-79|Eukaryota|Hacrobia|Haptophyta|Prymnesiophyceae|Prymnesiales|Chrysochromulinaceae|Chrysochromulinaceae_X|Chrysochromulinaceae_X_sp.
........GA GUUUGAUCCU GGCUCAGGAU GAACGCU-GG CGGUAUGCUU UACACAUGCA AGUCGAACGA AA------GC
------CUA- --G------C U--------U U-AGUGGCAA ACGGGUGAGU AACACGUAAG -AAUCUACCU CCAGGAGGGA
AAUAACAUUU GGA-AACGAU UGCUAAUAUC CCAUA---UG C-UG-AAA-- -A--GUGAAA U---GAA--- -U--U-U---
-----UGCCU GGAGAUGAGC UUGCGCCUGA UUAGCUAGUU GGUAAGGUAA -UGGCUUACC AAGGCUACGA UCAGUAGCUG
GUUUGAGAGG AUGAUCAGCC ACACUGGAAC UGAGACACGG UCCAGACUUC UACGGAAGGC AGCAGUGGGG AAUUUUCCGC
AAUGGGCGAA AGCCUGACGG AGCAAUACCG CGUAAGGGAC GAAUGCCUGU GGGUUGUAAA CCUCUUUUCU CAAGAAAGAA
GUUC--UGAC G-GUACUUGA GGAAUAAGCA UCGGCUAACU CCGUGCCAGC AGCCGCGGUA AUA-CGGG-G GAUGCAAGCG
UUAUCCGGAA UCAUUGGGCG UAAAGCGCCU GUAGGUUGUU UAUCAAGUCU GUUGUU-AAA GACUAGGGCU CAACCCUAGA
AAAGCAA-UG GAAACUGAUA GACUAGAGUA UGGCAGG-GG UAGAGGGAAU UUCUAGUGUA GCGGUG-AAA UGCGUAGAUA
UUAGAAAGAA CACCGGUGGC GAAAGCGCU- CUACUGGACC AUUACUGACA CUCAGAGG-C GAAAGCUAGG GUAGCAAAAG
GGAUUAGAUA -CCCCUGUAG UCCUAGCCGU AAACGAUGGA UACUACAUGU UGG------G U--UUUAUAC UCAGUAUG-G
UAGCUAACG- CG-UUAAGUA UCCCGCCUGG GGAGUACGCU CGCAAGGGUG AAACUCAAA- GGA--AUUGA C-GGGGGCCC
GCACAA-GCG GUGGAGCAUG UGGUUUAAUU CGAUGCAACG CGAAGAACC- UUACCAG-GG CUUGACAUAC UACGAAUUCU
UUUGAAAAAG AGAAGUG--- --C-CUUCG- ---------- ---------- G-GAAUGUAG AUACAGGUGG UGCAUGGCUG
UCGUCAGCUC GUGUCGUGAG AUGUUGGGUU AAGUCCCGCA ACGAGCGCAA CCCUUAUUUU UAGUUACCA- -AU----UCG
--UUGGGUUU UUU-AGAAAG ACUGCC-GGU GACAAACCGG AGGAAGGUGA GGAUGACGUC AAGUC-AGCA UGCCCCUUAU
GUCCUGGGCU ACACACGUGC UACAAUGGU- UAAGACAAAG AGUCGCGAGC UUGUAAAAGU CAGC-UAAUC UCGUAAACUU
AGCCUAAGUU CAGAUUGUAG GCUGCAACUC GCC-UGCAUG AAGUUGGAAU CGCUAGUAAU C-GCUGGUCA GCCAUACAGC
GGUGAAUCCG UUCCCGGGCC UUGUACACAC CGCCCGUCAC ACCAUGGGAG CUGGUCAUAC CCGAAACCGU UAGUUUAACC
A----UUC-G GAGA---ACG ACGUCUAAGG UAGGGCU-AG UGACUGGGGC GAAGUCGUAA CAAGGUAACC ..........
.......... .......... ...
>FJ826342.1.1445_U|16S_rRNA|plastid|clone_A6-3-34|Eukaryota|Hacrobia|Haptophyta|Prymnesiophyceae|Phaeocystales|Phaeocystaceae|Phaeocystis|Phaeocystis_sp.
.......... ...UGAUCCU GGCUCAGAAG GAACGCU-GG CAGCGUGCAU AACACAUGCA AGUCGAACGA UG--AAGCAU
----UCUUCG GAAUG-UGGA ---------A G-AGUGGCGA ACGGGUGAGG AACACGUAAG -AAUCUGCCC CUCGGUCGGG
GACAACUUUU GGA-AACGAA AGCUAAUACC CGAUA---CG C-UG-UGG-- -A--GUGAAA G---AAU--- -U----U---
-----CGCCG AGGGAUGAUC UUGCGUCUGA UUAGCUAGUU GGUGCGGUAA -UGGCGCACC AAGGCGACGA UCAGUAGCUG
GUCUGAGAGG AUGAACAGCC ACAUUGGAAC UGAGACACGG UCCAAACUCC UACGGGAGGC AGCAGUGAGG AAUUUUCCGC
AAUGGGCGAA AGCCUGACGG AGCAAUACCG CGUGAGGGAU GAAGGAUUUU GGUCUGUAAA CCUCUUUUCU CAAGAAAGAA
GUUC--UGAC G-GUACUUGA GGAAUAAGCA UCGGCUAACU CCGUGCCAGC AGCCGCGGUA AUA-CGGG-G GAUGCAAGCG
UUAUCCGGAA UCAUUGGGCG UAAAGCGCCU GUAGGUUGUU UAAUAAGUCU GUUGUU-AAA GACUAGGGCU CAACCCUAGA
AAAGCAA-UG AAAACUACUA GACUAGAGUA UGGCAGG-GG UAGAGGGAAU UUCUAGUGUA GCGGUG-AAA UGCGUAGAUA
UUAGAAAGAA CACCGGUGGC GAAAGCGCU- CUACUGGACC AUUACUGACA CUCAGAGG-C GAAAGCUAGG GUAGCAAAAG
GGAUUAGAUA -CCCCUGUAG UCCUAGCCGU AAACGAUGGA UACUAGAUGU UGU------G C--GUAAAGU ACAGUAUC-C
UAGCUAACG- CG-UUAAGUA UCCCGCCUGG GGAGUACGCU CGCAAGGGUG AAACUCAAA- GGA--AUUGA C-GGGGGCCC
GCACAA-GCG GUGGAGCAUG UGGUUUAAUU CGAUGCAACG CGAAGAACC- UUACCAG-GG CUUGACAUAC UACAAAUUCU
UUAGAGAUAA GGAAGUG--- --C-UUUCG- ---------- ---------- G-GAAUGUAG AUACAGGUGG UGCAUGGCUG
UCGUCAGCUC GUGUCGUGAG AUGUUGGGUU AAGUCCCGCA ACGAGCGCAA CCCUUGUUUU UAGUUACUA- -AU----UCG
--UUAGGUUU UCU-AGAAAG ACUGCC-GGU GACAAACCGG AGGAAGGUGA GGAUGACGUC AAGUC-AGCA UGCCCCUUAU
GUCCUGGGCU ACACACGUGC UACAAUGGU- UAAGACAAAG AGUCGCGAGC UCGCGAGAGU CAGC-UAAUC UCAUAAACUU
AGCCUAAGUU CAGAUUGUAG GCUGCAACUC GCC-UACAUG AAGUUGGAAU CGCUAGUAAU C-GCUGGUCA GCCAUACAGC
GGUGAAUCCG UUCCCGGGCC UUGUACACAC CGCCCGUCAC ACCAUGGGAG CUGGUCAUAC CCGAAACCGU UUGCUCAACC
A----UUC-G GAG--A-GCG ACGUCUAAGG UAGGGCU-AG UGACUGGGGU GAAGUCGUAA CAAGGUAACC ..........
.......... .......... ...
>EF574676.1.1444_U|16S_rRNA|plastid|clone_S25_1020|Eukaryota|Hacrobia|Haptophyta|Prymnesiophyceae|Phaeocystales|Phaeocystaceae|Phaeocystis|Phaeocystis_sp.
.......AGA GUUUGAUCCU GGCUCAGGAU GAACGCU-GG CGGUAUGCUU AACACAUGCA AGUCGAACGA AA------GU
----UUUUA- --A------C U--------U U-AGUGGCGA ACGGGUGCGU AAUACGUGAG -AAUCUGCCC UUAGGAGGAG
UAUAACUGCU GGA-AACGGC UGCUAACACU CCAUA---UG U-CG-AGA-- -G--AUGAAA A---AUU--- -UA---U---
-----UGCCU AAGGAUGAGC UCGCGCCUGA UUAGCUAGUU GGUGAGGUAA -UGGCUCACC AAGGCCACGA UCAGUAGCUG
GUUUGAGAGA ACGAUCAGCC ACACUGGGAC UGAGACACGG CCCAGACUCC UCCGGGAGGC AGCAGUGAGG AAUUUUCCGC
AAUGGGCGAA AGCCUGACGG AGCAAUACCG CGUGAGGGAU GAAGGAUUUU GGUCUGUAAA CCUCUUUUCU CAAGAAAGAA
GUUC--UGAC G-GUACUUGA GGAAUAAGCA UCGGCUAACU CCGUGCCAGC AGCCGCGGUA AUA-CGGG-G GAUGCAAGCG
UUAUCCGGAA UCAUUGGGCG UAAAGCGCCU GUAGGUUGUU UAAUAAGUCU GUUGUU-AAA GCCUAGGGCU UAACCCUAGA
AAAGCAA-UG GAAACUACUA GACUAGAGUA UGGCAGG-GG UAGAGGGAAU UUCUAGUGUA GCGGUG-AAA UGCGUAGAUA
UUAGAAAGAA CACCGGUGGC GAAAGCGCU- CUACUGGACC AUUACUGACA CUCAGAGG-C GAAAGCUAGG GUAGCAAAAG
GGAUUAGAUA -CCCCUGUAG UCCUAGCCGU AAACGAUGGA UACUACAUGU UGU------G C--UUAAUGU ACAGUAUG-G
UAGCUAACG- CG-UUAAGUA UCCCGCCUGG GGAGUACGCU CGCAAGGGUG AAACUCAAA- GGA--AUUGA C-GGGGGCCC
GCACAA-GCG GUGGAGCAUG UGGUUUAAUU CGAUGCAACG CGAAGAACC- UUACCAG-GA CUUGACAUAC UACGAAUUCU
UCUGAGAAGA AGAAGUG--- --C-CUUCG- ---------- ---------- G-GAAUGUAG AUACAGGUGG UGCAUGGCUG
UCGUCAGCUC GUGUCGUGAG AUGUUGGGUU AAGUCCCGCA ACGAGCGCAA CCCUUAUUUU UAGUUACUA- -AU----UCG
--UUAGGUUC UCU-AGAAAG ACUGCC-GGU GACAAACCGG AGGAAGGUGA GGAUGACGUC AAGUC-AGCA UGCCCCUUAU
GUCCUGGGCU ACACACGUGC UACAAUGGU- UAAGACAAAG AGUCGCGAGC UUGUGAAAGU CAGC-UAAUC UCAUAAACUU
AGCCUAAGUU CAGAUUGUAG GCUGCAACUC GCC-UACAUG AAGUUGGAAU CGCUAGUAAU C-GCUGGUCA GCCAUACAGC
GGUGAAUCCG UUCCCGGGCC UUGUACACAC CGCCCGUCAC ACCAUGGGAG CUGGUCAUAC CCGAAACCGU UUGCUUAACC
A----UUC-G GAGA---GCG ACGUCUAAGG UAGGGCU-AG UGACUGGGGU GAAGUCAUAA CAAGGUAGCC GUA.......
.......... .......... ...
>GU119856.1.1406_U|16S_rRNA|plastid|clone_Reef_J18|Eukaryota|Stramenopiles|Ochrophyta|Bacillariophyta|Bacillariophyta_X|Bacillariophyta_XX|Bacillariophyta_XXX|Bacillariophyta_XXX_sp.
.......... .......... ........AU GAACGCU-GG CGAGAUGCUU UACACAUGCA AGUCGUACGA GA------GU
----CUCUG- --A------C U--------C A-AGUGGCGG ACGGGUGAGU AACACGUAAG -AAUUUGCCU UUAGGAGGGG
GACAACAACU GGA-AACGGU UGCUAAUACC CCAUA---UG C-UU-UCG-- -A--GUGAAA UG--GAU--- -UUUU-C---
-----CGCCU AGAGAGAAGC UUGCGGCUGA UUAGCUUGUU GGUGAGGUAA -UGGCUCACC AAGGCGACGA UCAGUAUCUG
GUUUGAGAGG ACGAUCAGAC ACACUGGAAC UGAGACACGG UCCAGACUCC UACGGGAGGC AGCAGUGGGG AAUUUUCCGC
AAUGGGCGAA AGCCUGACGG AGCAAUCUCG CGUGAGGGAU GACUGCCUAU GGGUUGUAAA CCUCUUUUUU CAGGGAGGAA
UAAA--UGAC GUGUACCUGA AGAAUAAGCG UCGGCUAACU CCGUGCCAGC AGCCGCGGUA AUA-CGGA-G GAUGCAAGUG
UUAUCCGGAA UCACUGGGCG UAAAGCGUCU GUAGGUGGUU UAAUAAGUCA ACUGUU-AAA UCUUGAGGCU CAACUUCAAA
AUCGCAG-UC GAAACUAUUA GACUAGAGUA UAGUAGG-GG UAAAGGGAAU UUCCAGUGGA GCGGUG-AAA UGCGUAGAGA
UUGGAAAGAA CACCGAUGGC GAAGGCACU- UUACUGGGCU AUUACUGACA CUCAGAGA-C GAAAGCUAGG GUAGCAAAUG
GGAUUAGAUA -CCCCAGUAG UCCUAGCUGU AAACAAUGGA UACUAGAUGU UGAACAGA-U C--GACCUGU GCAGUAUC-A
AAGCUAACG- CG-UUAAGUA UCCCGCCUGG GAAGUAUGCU CGCAAGAGUG AAACUCAAA- GGA--AUUGA C-GGGGGCCC
GCACAA-GCG GUGGAGCAUG UGGUUUAAUU CGAUGCAACG CGAAGAACC- UUACCAG-GG UUUGACAUGA UACGAAUUUC
UUAGAAACAA GAAAGUG--- --C-CUUUU- ---------- ---------- G-GAACGUAU ACACAGGUGG UGCAUGGCUG
UCGUCAGCUC GUGUCGUGAG AUGUUGGGUU AAGUCCCGCA ACGAGCGCAA CCCUUAUUUU UAGUUGC--- -CU---UUU-
-A--G-GAAC UCU-AGAAAG ACUGCU-GGU UAUAAACCGG AGGAAGGCGG GGAUGACGUC AAGUC-AGCA UGCCCCUUAC
ACCCUGGGCU ACACACGUGC UACAAUGGG- UGAGACAAUG AGAUGCAAAU CCGCGAGGAC AAGC-UAAUC U-AUAAACUC
AUUCUAAGUU CGGAUUGUAG GCUGCAACUC GCC-UGCAUG AAGUUGGAAU CGCUAGUAAU C-GCUGGUCA GCUAUACAGC
GGUGAAUUCG UUCCCGGGCC UUGUACACAC CGCCCGUCAC ACCAUGGAAG CUGGUUAUAC CCGAAGUCGU CACUCUAACC
G---UUU--- -GGA-GGAGG AUGCCUAAGG UAGAAUU-AG UGACUAGGGU GA........ .......... ..........
.......... .......... ...
>JX297813.88607.90072_U|16S_rRNA|plastid|clone_|Eukaryota|Stramenopiles|Ochrophyta|Pelagophyceae|Pelagomonadales|Pelagomonadaceae|Aureococcus|Aureococcus_anophagefferens
.......AGA GUUUGAUCCU GGCUCAGGAU GAACGCU-AG CGGUAUGCUU AACACAUGCA AGUCGUACGA GA------GU
----CUUUG- --A------C U--------C U-AGUGGCGG ACGGGUGAGU AACGCGUGAG -AAUCUACCC CUAGGUGGGA
AAUAACAGCA GGA-AACCGC UGCUAAUGUC CCAUA---UA C-CU-UUU-- -G--GUGAAA A---GAG--- -UAAU-C---
-----UGCCU AAGGAGGAGC UCGCGUCUGA UUAGCUAGUU GGUAGGGUAA -AGGCCUACC AAGGCGAUGA UCAGUAGCUG
GUUUGAGAGG AUGAUCAGCC ACACUGGGAC UGAGACACGG CCCAGACUCC UACGGGAGGC AGCAGUGAGG AAUUUUCCGC
AAUGGGCGCA AGCCUGACGG AGCAAUACCG CGUGAGGGAU GACGGCCUUU GGGUUGUAAA CCUCUUUUUU CAAGGAGGAA
GUUC--UGAC GUGUACUUGA AGAAUAAGCA UCGGCUAACU CCGUGCCAGC AGCCGCGGUA AGA-CGGA-G GAUGCAAGUG
UUAUCCGGAA UUAUUGGGCG UAAAGCGUCU GUAGGUUGCC UAACAAGUCU GUUGUU-AAA GGUUAAAGCU UAACUUUAAA
ACUGCAG-CA GAAACUGCUA GGCUUGAGUA CAGUCGA-AG UAGAGGGAAU UUCCAGUGAA GCGGUG-AAA UGCGUAGAUA
UUGGAAGGAA CACCAAUGGC GAAAGCACU- CUACUAGACU UUUACUGACA CUCAGAGA-C GAAAGCUAGG GUAGCAAAUG
GGAUUAGAUA -CCCCAGUAG UCCUAGCCGU AAACGAUGGA UACUAAACAU UGC-GUGC-A UCGAUCCGC- GUGGUGUU-A
UAGCUAACG- CG-UUAAGUA UCCCGCCUGG GGAGUAUGCU CGCAAGGGUG AAACUCAAA- GGA--AUUGA C-GGGGGCCC
GCACAA-GCG GUGGAGCAUG UGGUUUAAUU UGAUGCAACG CGAAGAACC- UUACCAG-GG UUUGACAUGG UGUUAAUUCU
UU-G-AAAAA AGAAGUA--- --CCGUUCG- ---------- ---------- CGGUAGACAC ACACAGGUGG UGCAUGGCUG
UCGUCAGCUC GUGUCGUGAG AUGUUGGGUU AAGUCCCGCA ACGAGCGCAA CCCCUGUUUU UAGUUACA-- ----------
----A-GUAA UCU-AAAAAG ACUAUC-GGU UAUAAACCGG AGGAAGGUGG GGACGACGUC AAGUC-AGCA UGCCCCUUAU
ACCCUGGGCU ACACACGUGC UACAUUGGG- UAGGACAAUG AGACGCCAAA CCGUGAGGUC GAGC-UAAUC U-ACAAACCU
ACUCUAAGUU CGGAUUGGAG GCUGCAACUC GCC-UCCAUG AAGUUGGAAU CGCUAGUAAU C-GCUGGUCA GCAACACAGC
GGUGAAUCCG UUCCCGGGCC UUGUACACAC CGCCCGUCAC ACCAUGGGAG CUGGUUAUGC CCGAAGUCGU UAUACCAACC
-----GUU-- -UGGAGGAAG ACGCCUAAGG UAGAGCU-AG UGACUGGGGU GAAGUCGUAA CAAGGUAGCC GUACUGGAAG
GUGUGGCUGG AUCACCU... ...
>JX537830.1.1321_U|16S_rRNA|plastid|clone_63-38|Eukaryota|Stramenopiles|Ochrophyta|Chrysophyceae|Chrysophyceae_X|Chrysophyceae_XX|Chrysophyceae_XXX|Chrysophyceae_XXX_sp.
.......... .......... .......... .......... .......... .......... .......... AA----UUUA
----GCCUUC GGGCGAAGAU U--------U U-AGUGGCGA ACGGGUGCGU AACACGUGAG -AAUCUGCCU UUAGGAAAAG
GAUAACUACU AGA-AAUAGU AACUAAUACU UUAUA---UG C-CU-UAG-- -G--GUGAAA G---AAG--- -CAAU-U---
-----CGCCU AAAGAGGAGC UCGCGUCUGA UUAGCUAGUU GGUAGGGUAA -GAGCCUACC AAGGCGACGA UCAGUAGCUG
GUUUGAGAGG AUGAUCAGCC ACAUUGGAAC UGAGACACGG UCCAGACUCC UACGGGAGGC AGCAGUAAGG AAUAUUCUAC
AAUGGGCGAA AGCCUGAUAG AGCAAUACCG CGUGAGGGAC GAAUGCCUAC GGGUUGUAAA CCUCUUUUCU CAAGGAGGAA
GAAC--UGAC GU-UACUUGA GGAAUAAGCA UCGGCUAACC CUGUGCCAGC AGCCGCGGUA AUA-CAGG-G GAUGCAAGUU
UUAUUCGGAA UUAUUGGGCG UAAAGCGUCU GCAGGUUGAC AUAAAAGUCU UUUGUU-AAA UAUCAGAGCU CAACUCGGAA
UCUGCAA-AA GAUACUAUAU GUCUUGAGUA UGGUAGA-GG UAAGGGGAAU UUCCAGUGGA GCGGUG-AAA UGCGUAGAUA
UUGGAAAGAA CACCGAUAGC GAAGGCACC- UUACUGGGCC AUUACUGACA CUCAGAGA-C GAAAGCUAGG GGAGCAAACG
GGAUUAGAUA -CCCCGGUAG UCCUAGCCGU AAACGAUGGA UACUAGAUGU UGUAUACUUU A---UUGUAA ACAGUGUC-G
UAGCUAACG- CG-UUAAGUA UCCCGCCUGG GGAGUACGCU CGCAAGGGUG AAACUCAAA- GGA--AUUGA C-GGGGGCCC
GCACAA-GCG GUGGAGCAUG UGGUUUAAUU CGAUGCAACG CGAAGAACC- UUACCAG-GA CUUGACAUGA AGAGAAGUUU
UUUGAAAGAA AAAUGUG--- -----CUAC- ---------- ---------- --GGCCUCUU ACACAGGUGG UGCAUGGCUG
UCGUCAGCUC GUGUCGUGAG AUGUUGGGUU AAGUCCCGCA ACGAGCGCAA CCCUUGUCUU UAGUU----- ----------
----G-AUAC UCU-AAAGAG ACUGCC-GAU UAUAAAUCGG AGGAAGGUGA GGAUGACGUC AAGUC-AUCA UGCCCCUUAC
GUCCUGGGCU ACACACGUGC UACAAUGGG- UGUGACAAUU AGUUGCCAAU UCGCGAGAAU GAGC-UAAUC U-UUAAACAC
AUCCCUAGUU CGGAUUGUAG GCUGCAACUC GCC-UACAUG AAGGUGGAAU CGCUAGUAAU C-GCAGGUCA GCAAUACUGC
GGUGAAUCCG UUCCCGGGCC UUGUACACAC CGCCCGUCAC ACCAUGGGAG CUGGUUAUAC CCGAAGCUGU UAUCCUAACC
-----U.... .......... .......... .......... .......... .......... .......... ..........
.......... .......... ...
>GU119861.1.1401_U|16S_rRNA|plastid|clone_Reef_N20|Eukaryota|Stramenopiles|Ochrophyta|Chrysophyceae|Chrysophyceae_X|Chrysophyceae_XX|Chrysophyceae_XXX|Chrysophyceae_XXX_sp.
.......... .......... ......GAAU GAAAGCU-AG CGGUAUGCUU AACACAUGCA AGUCGAACGA AA------AU
----ACCUUC UUCGGAAGAA UAUU-----U U-AGUGGCGA ACGGGUGCGU AACACGUGAG -AAUCUGCCU UUAGGUAGGG
AAUAACUUUU AGA-GAUAAA AGCUAAUGCC CUAUA---UG C-CA-UUU-- -G--GUGAAA G---AAU--- -U----U---
-----CGCCU AAAGAGGAGC UCGCGUCUGA UUAGCUAGUU GGUAGGAUAA -AAGCCUACC AAGGCGACGA UCAGUAGCUG
GUUUGAGAAG AUGAUCAGCC ACAUUGGAAC UGAGACACGG UCCAAACUCC UACGGGAGGC AGCAGUGAGG AAUUUUCUGC
AAUGGGCGAA AGCCUGACAG AGCAAUACCG CGUGAGGGAU GACUGCCUAC GGGUUGUAAA CCUCUUUUCU CAAGGAGGAA
GAAC--UGAC G-UUACUUGA GGAAUAAGCA UCGGCUAACU CUGUGCCAGC AGCCGCGGUA AUA-CAGA-G GAUGCAAGUU
UUAUUCGGAA UUAUUGGGCG UAAAGCGUCU GCAGGUUGAU GUAAAAGUCU UUUGUU-AAA UAUCAGGGCU CAACCCGGAA
UCUGCAA-AA GAAACUAUAU AUCUCGAGUA UGGUAGAGGG UAAGGGGAAU UUCCAGUGGA GCGGUGAAAA UGCGUAGAUA
UUGGAAAGAA CACCGAUAGC GAAGGCACCU UUACUGGGCC AUUACUGACA CUCAGAGA-C GAAAGCUAGG GUAGCAAACG
GGAUUAGAUA -CCCCGGUAG U-CUAGCUGU AAACGAUGGA UACUAGAUG- UGUGUAUUU- A----UAUAG ACAGUGUC-G
UAGCUAACG- CG-UUAAGUA UCCCGCCUGG GAAGUAUGCU CGCAAGGGUG AAACUCAAA- GGA--AUUGA C-GGGGGCCC
GCACAA-GCG GUGGAGCAUG UGGUUUAAUU CGAUGCAACG CGAAGAACC- UUACCAG-GA CUUGACAUGA AGAGAAGUUU
UUUGAAAGAA AAAUGUG--- -----CUAC- ---------- ---------- --GGCCUCUU ACACAGGUGG UGCAUGGCUG
UCGUCAGCUC GUGUCGUGAG AUGUUGGGUU AAGUCCCGCA ACGAGCGCAA CCCUUGUUUC UAGUU----- ----------
----G-AUAC UCU-AGAAAG ACUGCC-GAU UAUAAAUCGG AGGAAGGUGA GGAUGACGUC AAGUC-AUCA UGCCCCUUAC
GUCCUGGGCU ACACACGUGC UACAAUGGG- UGUGACAAUU AGUUGCCAAC UCGUGAGAGU GAGC-CAAUC U-UUAAACAC
AUCCCUAGUU CAGAUUGUAG GCUGCAACUC GCC-UACAUG AAGGUGGAAU CGCUAGUAAU C-GCAGGUCA GCAAUACUGC
GGUGAAUCCG UUCCCGGGCC UUGUACACAC CGCCCGUCAC ACCAUGGGAG CUGGUUACGC CCGAAGCUAU UAUCCUAACC
--------AU UUGGAGGGAG GUAUCGAAGG UGGAAUU-GG UGACUGGGGU .......... .......... ..........
.......... .......... ...
>HQ671832.1.1452_U|16S_rRNA|plastid|clone_F9P1210_S_F08|Eukaryota|Hacrobia|Haptophyta|Prymnesiophyceae|Isochrysidales|Noelaerhabdaceae|Gephyrocapsa|Gephyrocapsa_oceanica
.......AGA GUUUGAUCCU GGCUCAGGAU GAACGCU-GG CGGCGUGCCU AACACAUGCA AGUCUAAGGA GAAAGUAUUC
UUCGGAAUAU U-A------U U--------A A-ACUGGCGA ACGGGUGAGU AACGCGUAGG CAACCUACCU UAUAGAUUGG
AAUAACCUUG AGA-AAUCGG GGCUAAUACC GAAUAAUAUU U-GC-AAA-- -A--AUCAAA GGA-GGC--- -UUUU-CGGA
GCUUUCACUA UAAGAUGGGC CUGCGUCUGA UUAGCUAGAU GGUAAGGUAA -AAGCUUACC AUAGCGACGA UCAGUAGCUG
GUCUGAGAGG AUGAUCAGCC ACACUGGGAC UGAGAUACGG CCCAGACUCC UACGGGAGGC AGCAGUGAGG AAUUUUGCGC
AAUGGGCGAA AGCCUGACGG AGCAAUACCG CGUGAGGGAU GAAGGAUUUU GGUCUGUAAA CCUCUUUUCU CAAGAAAGAA
GUUC--UGAC G-GUACUUGA GGAAUAAGCA UCGGCUAACU CCGUGCCAGC AGCCGCGGUA AUA-CGGG-G GAUGCAAGCG
UUAUCCGGAA UCAUUGGGCG UAAAGCGCCU GUAGGUUGUU UAGUAAGUCU GUUGUU-AAA GACCAGGGCU UAACCCUGGG
AAAGCAA-UG GAAACUACUA GACUUGAGUA UGGCAGG-GG UAGAGGGAAU UUCUAGUGUA GCGGUG-AAA UGCGUAGAUA
UUAGAAAGAA CACCGGCGGC GAAAGCGCU- CUACUGGACC AUUACUGACA CUCAGAGG-C GAAAGCUAGG GGAGCAAAAG
GGAUUAGAUA -CCCCUGUAG UCCUAGCCGU AAACGAUGGA UACUAGAUGU UGC------G C--AAUUUGU GCAGUAUC-U
UAGCUAACG- CG-UUAAGUA UCCCGCCUGG GGAGUACGCU CGCAAGGGUG AAACUCAAA- GGA--AUUGA C-GGGGGCCC
GCACAA-GCG GUGGAGCAUG UGGUUUAAUU UGAUGCAACG CGAAGAACC- UUACCAG-GG UUUGACAUGG UACAAAAUUU
UUCGAAAGAA AAUGGGU--- --C-AU--A- ---------- ---------- G-ACACGUAC ACACAGGUGG UGCAUGGCUG
UCGUCAGCUC GUGUCGUGAG AUGUUGGGUU AAGUCCCGCA ACGAGCGCAA CCCUUGUUUU UAGUUU---- ----------
--------AA UCU-AGAAAG ACUAUC-GGU UAUACACCGG AGGAAGGUGA GGACGACGUC AAGUC-AGCA UGCCCCUUAU
ACCCUGGGCU ACACACGUGC UACAUUGGG- UAGAACAAUG AGAUGCGAUU UUGCGAAAAA AAGC-CAAUC UA-UAAAUCU
ACUCUAAGUU CGGAUUGUAG GCUGAAACUC GCC-UGCAUG AAGUUGGAAU CGCUAGUAAU C-GCUGGUCA GCUACACAGC
GGUGAAUUCG UUCCCGGGCC UUGUACACAC CGCCCGUCAC ACCACGGAAG CUGGUUAUGC CCGAAGUCGU UAUCUUAACC
U----UUU-- -GGAAA-GAG ACGCCUAAGG UAGAACU-AG UGACUGGGGU GAAGUCGUAA CAAGGUAACC ..........
.......... .......... ...
>GU061402.1.1459_U|16S_rRNA|plastid|clone_CE1-5m-94|Eukaryota|Archaeplastida|Chlorophyta|Chloropicophyceae|Chloropicales|Chloropicaceae|Chloroparvula|Chloroparvula_sp.
.......AGA GUUUGAUCCU GGCUCAGGAU GAACGCU-AG CGGUAUGCUU AACACAUGCA AGUCGAACG- GA--GUUUCU
AAUAUUGACU UUCGGGAAUU UAUUUUAAAC UUAGUGGCGA ACGGGUGAAU AACACGUAAG -AACCUACCU UUAAGAAGGG
GAUAACAGUU AGA-AAUGAC UGCUAAUACC CUAUA---UA C-CU-ACG-- -G--GUAAAA G---AUU--- -UA---U---
-----CGCUU AAAGCAGGGC UUGCGUCUGA UUAGCUAGUU GGUUGGGUAA -AGGCUAACC AAGGCAACGA UCAGUAGCUG
GCUUGAGAGG GCGACCAGCC ACACUGGGAC UGAGACACGG CCCAGACUUC UACGGAAGGC AGCAGUGAGG AAUUUUCCGC
AAUGGGCGAA AGCCUGACGG AGCAAUACCG CGUGGAGGAU GAAGGUUCAU GGAUUGUAAA CUCCUUUUCU UAGACAAGAA
AUC-AAUGAC G-GUAUCUAA GGAAUAAGCA UCGGCUAACU CCGUGCCAGC AGCCGCGGUA AGG-CGGG-G GAUGCAAGCG
UUAUUCGGAA UUAUUGGGCG UAAAGCGUCU GUAGGUGGCU AAAUAAGUCU GGUGUU-AAA UACUGAAGCU CAACUUCAGA
CCUGCAU-CA GAAACUAUUU AGCUUGAGUA CGUUAGA-GG CAGGGGGAAU UCCCAGUGUA GCGGUG-AAA UGCGUAGAUA
UUGGGAGGAA CACCAACGGC GAAGGCACC- CUGCUGGGCC GAUACUGACA CUCAAGGA-C GAAAGCUAGG GGAGCGAAUG
GGAUUAGAUA -CCCCAGUAG UCCUAGCUGU CAACGAUGGA GGCUAAACGU UGU------C C--AU-UUGG CCAGCGUU-G
AAGUUAACG- CG-UUAAGCC UCCCGCCUGG GGAGUACGCU CGCAAGGGUG AAACUCAAA- GGA--AUUGA C-GGGGACCC
GCACAA-GCG GUGGAGCAUG UGGUUUAAUU CGAUGCAACG CGAAGAACC- UUACCAG-GG CUUGACAUGC CGCGAAUCGC
UAUG-AAAAU AGUGGAG--- --C-CG-AA- ---------- ---------- --AGGCGCGG UCACAGGUGG UGCAUGGCUG
UCGUCAGCUC GUGUCGUGAG AUGUUGGGUU AAGUUCCGCA ACGAGCGCAA CCCUUAUCCC CAGUUAC--- -CU---UUU-
-U--A-GGAA CCU-GUGGAG ACUGCC-GGU GUUAAGCCGG AGGAAGGUGA GGACGACGUC AAGUC-AUCA UGCCCCUUAC
GCCCUGGGCU ACUCACGUGC UACAAUGGC- UAGGACAAUG GGAUGCCACC CUGCGAAGGC GAGC-UAACC CCAAAAACCU
AGUCUUAGUU CGGAUUGUAG GCUGCAACUC GCC-UACAUG AAGCCGGAAU CGCUAGUAAU C-GCUGGUCA GCAAUACAGC
GGUGAAUACG UUCUCGGGUC UUGUACACAC CGCCCGUCAC ACCAUGGAAA UUGGCUAUGC CCAAAAUCGU CACCCUAACC
-----UUC-U -GGAUG-GGA GCGCUUAAGG UAGAGCU-AG UAACUAGGGU GAAGUCGUAA CAAGGUAACC ..........
.......... .......... ...
>JF272079.1.1454_U|16S_rRNA|plastid|clone_8S23|Eukaryota|Stramenopiles|Ochrophyta|Bacillariophyta|Bacillariophyta_X|Raphid-pennate|Raphid-pennate_X|Raphid-pennate_X_sp.
.......AGA GUUUGAUCCU GGCUCAGGAU GAACGCU-GG CGAGAUGCCU UAUACAUGCA AGUCGUACGA GA-------U
------UAA- --A------C U--------C A-AGUGGCGG ACGGGUGAGU AACACGUAAG -AAUUUGCCU UUAGGAGGGG
GACAACAGCU GGA-AACGGU UGCUAAUACC CCAUA---UG C-UU-UCG-- -A--GUGAAA UG--GAU--- -UUUU-C---
-----CGCCU AGAGAGAAGC UUGCGGCUGA UUAGCUUGUU GGUGAGGUAA -UGGCUCACC AAGGCGACGA UCAGUAUCUG
GUUUGAGAGG ACGAUCAGAC ACACUGGAAC UGAGACACGG UCCAGACUCC UACGGGAGGC AGCAGUAGGG AAUUUUCCGC
AAUGGGCGAA AGCCUGACGG AGCAAUCUCG CGUGAGGGAU GACGGCCUAU AGGUUGUAAA CCUCUUUUUU CAGGGAGGAA
UC-AA-UGAC GUGUACCUGA AGAAUAAGCA UCGGCUAACU CCGUGCCAGC AGCCGCGGUA AGA-CGGA-G GAUGCAAGUG
UUAUCCGGAA UCACUGGGCG UAAAGCGUCU GUAGGUGGUU UAAUAAGUCA ACUGUU-AAA UCUUGAGGCU CAACUUCAAA
AUCGCAG-UC GAAACUAUUA GACUAGAGUA UAGUAGG-GG UAAAGGGAAU UUCCAGUGGA GCGGUG-AAA UGCGUAGAGA
UUGGAAAGAA CACCGAUGGC GAAGGCACU- UUACUGGGCU AUUACUAACA CUCAGAGA-C GAAAGCUAGG GUAGCAAAUG
GGAUUAGAUA -CCCCAGUAG UCCUAGCCGU AAACAAUGGA UACUAGAUGU UGAACAGA-U C--GACCUGU GCAGUAUU-A
AAGCUAACG- CG-UUAAGUA UCCCGCCUGG GAAGUAUGCU CGCAAGAGUG AAACUCAAA- GGA--AUUGA C-GGGGGCCC
GCACAA-GCG GUGGAGCAUG UGGUUUAAUU CGAUGCAACG CGAAGAACC- UUACCAG-GG UUUGACAUGA UACGAAUUUC
UUUGAAAAAA GAAAGUG--- --C-CGUUU- ---------- ---------- G-GAACGUAU ACACAGGUGG UGCAUGGCUG
UCGUCAGCUC GUGUCGUGAG AUGUUGGGUU AAGUCCCGCA ACGAGCGCAA CCCUUAUUUU UAGUUGC--- -C----UUA-
-U--G-GAAC UCU-AGAAAG ACUGCC-GGU UAUAAACCGG AGGAAGGCGG GGAUGACGUC AAGUC-AGCA UGCCCCUUAC
ACCCUGGGCU ACACACGUGC UACAAUGGG- CGAGACAAUG AGAUGCAACU CUGCGAAGAU UAGC-UAAUC U-AUAAACUC
GUUCUAAGUU CGGAUUGUAG GCUGCAACUC GCC-UGCAUG AAGUUGGAAU CGCUAGUAAU C-GCUGGUCA GCUACACAGC
GGUGAAUUCG UUCCCGGGCC UUGUACACAC CGCCCGUCAC ACCAUGGAAG CUGGUUAUGC CCGAAGUCGU UACUCUAACC
U---UUAUU- -GGG-GGAGG AUGCCUAAGG UAGAAUU-AG UGACUGGGGU GAAGUCGUAA C-AAGGUAAC CAAGGGCGAA
CC........ .......... ...
>GQ250620.1.1442_U|16S_rRNA|plastid|clone_GOM_WB8-19|Eukaryota|Stramenopiles|Ochrophyta|Dictyochophyceae|Dictyochophyceae_X|Dictyochophyceae_XX|Dictyochophyceae_XXX|Dictyochophyceae_XXX_sp.
.......AGA GUUUGAUCCU GGCUCAGGAU GAACGCU-GG CGGUAUGCCU AACACAUGCA AGUUGAACGG AA------GC
----UUUCC- --AAG----C U--------U U-AGUAGCGG ACGGGUGAGU AACGCGUGAG -AAUUUACCU CUAGGAGGGG
AACAACAGUU AGA-AAUGAC UGCUAAUGCC CCAUA---UG C-UU-UAAUA -G--UGAAAU G---GAU--- -UUAU-U---
-----CGCCU GGAGAGAAGC UCGCGUCUGA UUAGCUAGUU GGUGAGGUAA -UGGCUCACC AAGGCGACGA UCAGUAGCUG
GUUUGAGAGG AUGAUCAGCC ACACUGGAAC UGAGACACGG UCCAGACUCC UACGGGAGGC AGCAGUGGGG AAUUUUCUGC
AAUGGGCGAA AGCCUGACAG AGCAAUACCG CGUGAGGGAU GAAGGCUCGU GGGUCGUAAA CCUCUUUUAU CAGGGAGGAA
GUUC--UGAC GUGUACCUGA UGAAUAAGCA UCGGCUAACU CCGUGCCAGC AGCCGCGGUA AGA-CGGA-G GAUGCAAGUG
UUAUCCGGAA UCACUGGGCG UAAAGCGUCU GUAGGUGGUU UAGUAAGUCU AUUGUU-AAA UCUUGAGGCU CAACUUCAAA
UCAGCAA-UG GAAACUGCUA GACUCGAGUA UGGUAGA-GG UAAGGGGAAU UUCCAGUGGA GCGGUG-AAA UGCGUAGAUA
UUGGAAAGAA CACCGAUGGC GAAGGCACC- UUACUGGGCC AUUACUGACA CUCAGAGA-C GAAAGCUAGG GUAGCAAAUG
GGAUUAGAUA -CCCCAGUAG UCCUAGCAGU AAACGAUGGA UACUAGAUGU UGCCCGUA-U C--AACCCGU GCAGUGUC-A
AAGCUAACG- CG-UUAAGUA UCCCGCCUGG GAAGUAUGCU CGCAAGAGUG AAACUCAAA- GGA--AUUGA C-GGGGGCCC
GCACAA-GCG GUGGAGCAUG UGGUUUAAUU UGAUGCAACG CGAAGAACC- UUACCAG-GG UUUGACAUGA CAGGAAUUUU
UCUGAGAAGA GAAAGUG--- --C-CUUUU- ---------- ---------A G-GAACCUGU ACACAGGUGG UGCAUGGCUG
UCGUCAGCUC GUGCCGUGAG AUGUUGGGUU AAGUCCCGCA ACGAGCGCAA CCCUUGUUUU UAGUUAU--- -UU---UU--
---------- -CU-AGAAAG ACUGCC-GGU UAUAAGCCGG AGGAAGGCGG GGACGACGUC AAGUC-AGCA UGCCCCUUAC
ACCCUGGGCU ACACACGUGC UACAUUGGG- UAAGACAAUG AGUCGCGAGC CUGUGAAGGU CAGC-AAAUC U-AUAAACUU
ACUCUAAGUU CGGAUUGUAG GCUGUAACUC GCC-UACAUG AAGUUGGAAU CGCUAGUAAU C-GCUGGUCA GCCAUACAGC
GGUGAAUCCG UUCCCGGGCC UUGUACACAC CGCCCGUCAC ACCAUGGGAG CUGGUUAUAC CCGAAGUCGU UACUCUAACC
U---UU-U-- -GGA-GGGGG GCGCCUAAGG UAGAAUU-AG UGACUGGGGU GAAGUCGUAA CAAGGUAACC C.........
.......... .......... ...
>FJ826213.1.1436_U|16S_rRNA|plastid|clone_A6-1-5|Eukaryota|Hacrobia|Haptophyta|Prymnesiophyceae|Phaeocystales|Phaeocystaceae|Phaeocystis|Phaeocystis_sp.
.......... ...UGAUCCU GGCUCAGGAU GAACGCU-GG CGGUAUGCUU AACACAUGCA AGUCGAACGA AA------GU
----UUUUA- --A------C U--------U U-AGUGGCGA ACGGGUGCGU AAUACGUGAG -AAUCUGCCC UUAGGAGGAG
UAUAACUGCU GGA-AACGGC UGCUAACACU CCAUA---UG U-CG-AGA-- -G--AUGAAA U---AAU--- -UUAU-----
-----UGCCU AAGGAUGAGC UCGCGCCUGA UUAGCUAGUU GGUGAGGUAA -UGGCUCACC AAGGCCACGA UCAGUAGCUG
GUUUGAGAGA ACGAUCAGCC ACACUGGGAC UGAGACACGG CCCAGACUCC UCCGGGAGGC AGCAGUGAGG AAUUUUCCGC
AAUGGGCGAA AGCCUGACGG AGCAAUACCG CGUGAGGGAU GAAGGAUUUU GGUCUGUAAA CCUCUUUUCU CAAGAAAGAA
GUUC--UGAC G-GUACUUGA GGAAUAAGCA UCGGCUAACU CCGUGCCAGC AGCCGCGGUA AUA-CGGG-G GAUGCAAGCG
UUAUCCGGAA UCAUUGGGCG UAAAGCGCCU GUAGGUUGUU UAAUAAGUCU GUUGUU-AAA GACUAGGGCU UAACCCUAGA
AAAGCAA-UG GAAACUACUA GACUAGAGUA UGGCAGG-GG UAGAGGGAAU UUCUAGUGUA GCGGUG-AAA UGCGUAGAUA
UUAGAAAGAA CACCGGUGGC GAAAGCGCU- CUACUGGACC AUUACUGACA CUCAGAGG-C GAAAGCUAGG GUAGCAAAAG
GGAUUAGAUA -CCCCUGUAG UCCUAGCCGU AAACGAUGGA UACUAGAUGU UGU------G C--UUUAUGU ACAGUAUC-G
UAGCUAACG- CG-UUAAGUA UCCCGCCUGG GGAGUACGCU CGCAAGGGUG AAACUCAAA- GGA--AUUGA C-GGGGGCCC
GCACAA-GCG GUGGAGCAUG UGGUUUAAUU CGAUGCAACG CGAAGAACC- UUACCAG-GA CUUGACAUAC UACAAAUUCU
UUUGAGAAAA AGAAGUG--- --C-CUUCG- ---------- ---------- G-GAAUGUAG AUACAGGUGG UGCAUGGCUG
UCGUCAGCUC GUGUCGUGAG AUGUUGGGUU AAGUCCCGCA ACGAGCGCAA CCCUUAUUUU UAGUUACCA- -AU----UCG
--UUGGGUUC UCU-AGAAAG ACUGCC-GGU GACAAACCGG AGGAAGGUGA GGAUGACGUC AAGUC-AGCA UGCCCCUUAU
GUCCUGGGCU ACACACGUGC UACAAUGGU- UAAGACAAAG AGUCGCGAGC UCGUAAGAGU CAGC-UAAUC UCAUAAACUU
AGCCUAAGUU CAGAUUGUAG GCUGCAACUC GCC-UACAUG AAGUUGGAAU CGCUAGUAAU C-GCUGGUCA GCCAUACAGC
GGUGAAUCCG UUCCCGGGCC UUGUACACAC CGCCCGUCAC ACCAUGGGAG CUGGUCAUAC CCGAAACCGU UUGCUUAACC
G----UUU-G GAG--A-GCG GCGUCUAAGG UAGGGCU-AG UGACUGGGGU GAAGUCGUAA CAAGGUAACC ..........
.......... .......... ...
>EU804830.1.1447_U|16S_rRNA|plastid|clone_6C232795|Eukaryota|Hacrobia|Haptophyta|Prymnesiophyceae|Phaeocystales|Phaeocystaceae|Phaeocystis|Phaeocystis_sp.
.......AGG GUUUGAUCAU GGCUCAGGAU GAACGCU-GG CGGUAUGCUU AACACAUGCA AGUCGAACGA GA------AU
----UUUUA- --A------U U--------C U-AGUGGCGA ACGGGUGCGU AACACGUGAG -AAUCUGCCC UUAGGAGAAG
AAUAACAAUU GGA-AACGAU UGCUAAAUCU UCAUA---UG C-CG-AGA-- -G--GUGAAA U---AGUU-- -UAGG-C---
-----UGCCU AAGGAUGAGC UCGCGUCUGA UUAGCUAGUU GGUAAGGUAA -UGGCUUACC AAGGCCACGA UCAGUAGCUG
GUUUGAGAGA ACGAUCAGCC ACACUGGGAC UGAGACACGG CCCAGACUCC UCCGGGAGGC AGCAGUGAGG AAUUUUCCGC
AAUGGGCGAA AGCCUGACGG AGCAAUACCG CGUGAGGGAU GAAGGAUUUU GGUCUGUAAA CCUCUUUUCU CAAGAAAGAA
GUUC--UGAC G-GUACUUGA GGAAUAAGCA UCGGCUAACU CCGUGCCAGC AGCCGCGGUA AUA-CGGG-G GAUGCAAGCG
UUAUCCGGAA UCAUUGGGCG UAAAGCGCCU GUAGGUUGUU UACUAAGUCU GUUGUU-AAA GACUAGGGCU UAACCCUAGA
AAAGCAG-UG GAAACUUGUA GACUAGAGUA UGGCAGG-GG UAGAGGGAAU UUCUAGUGUA GCGGUG-AAA UGCGUAGAUA
UUAGAAAGAA CACCAGUGGC GAAAGCGCU- CUACUGGACC AUUACUGACA CUCAGAGG-C GAAAGCUAGG GUAGCAAAAG
GGAUUAGAUA -CCCCUGUAG UCCUAGCCGU AAACGAUGGA UACUAGAUGU UGU------G C--GAUUUGU ACAGUAUC-C
UAGCUAACG- CG-UUAAGUA UCCCGCCUGG GGAGUACGCU CGCAAGGGUG AAACUCAAA- GGA--AUUGA C-GGGGGCCC
GCACAA-GCG GUGGAGCAUG UGGUUUAAUU CGAUGCAACG CGAAGAACC- UUACCAG-GG CUUGACAUAC UGCAAAUUCU
UUUGAAAAAU AGAAGUG--- --C-CUUCG- ---------- ---------- G-GAAUGCAG AUACAGGUGG UGCAUGGCUG
UCGUCAGCUC GUGUCGUGAG AUGUUGGGUU AAGUCCCGCA ACGAGCGCAA CCCUUAUUUU UAGUUACCA- -AC----UCG
--UUGGGUUU UUU-AGAAAG ACUGCC-GGU GACAAACCGG AGGAAGGUGA GGAUGACGUC AAGUC-AGCA UGCCCCUUAU
GUCCUGGGCU ACACACGUGC UACAAUGGU- UAAGACAAAG AGUCGCAAGC CUGUGAGGGU AAGC-UAAUC UAAUAAACUU
AGCCUAAGUU CAGAUUGUAG GCUGCAACUC GCC-UACAUG AAGUUGGAAU CGCUAGUAAU C-GCUGGUCA GCCAUACAGC
GGUGAAUCCG UUCCCGGGCC UUGUACACAC CGCCCGUCAC ACCAUGGGAG CUGGUCAUAC CCGAAACCGU UUGCUUAACC
A----UUU-G GAG--A-GCG GCGUCUAAGG UAGGGCU-AG UGACUGGGGU GAAGUCGUAA CAAGGUAGCC GUA.......
.......... .......... ...
>EF574745.1.1446_U|16S_rRNA|plastid|clone_S25_1089|Eukaryota|Hacrobia|Haptophyta|Prymnesiophyceae|Phaeocystales|Phaeocystaceae|Phaeocystis|Phaeocystis_sp.
.......AGG GUUUGAUCAU GGCUCAGGAU GAACGCU-GG CGGUAUGCUU AACACAUGCA AGUCGAACGA AA------GU
U---UUCCA- --A------C U--------U U-AGUGGCGA ACGGGUGCGU AAUACGUGAG -AAUCUACCC UUAGGAGGAG
AAUAACUGCU GGA-AACGGC UGCUAAGUCU CCAUA---UG C-CG-AGA-- -G--GUGAAA U---AGU--- -UUUA-C---
-----UGCCU AAGGAUGAGC UCACGCCUGA UUAGCUUGUU GGUAAGGUAA -AGGCUUACC AAGGCCACGA UCAGUAGCUG
GUUUGAGAGA ACGAUCAGCC ACACUGGGAC UGAGACACGG CCCAGACUCC UCCGGGAGGC AGCAGUGAGG AAUUUUCCGC
AAUGGGCGAA AGCCUGACGG AGCAAUACCG CGUGAGGGAU GAAGGAUUUU GGUCUGUAAA CCUCUUUUCU CAAGAAAGAA
GUUC--UGAC G-GUACUUGA GGAAUAAGCA UCGGCUAACU CCGUGCCAGC AGCCGCGGUA AUA-CGGG-G GAUGCAAGCG
UUAUCCGGAA UCAUUGGGCG UAAAGCGCCU GUAGGUUGUU UAAUAAGUCU GUUGUU-AAA GACUGGGGCU UAACCCCAGG
AAAGCAA-UG GAAACUACUA GACUAGAGUA UGGUAGG-GG UAAAGGGAAU UUCUAGUGUA GCGGUG-AAA UGCGUAGAUA
UUAGAAAGAA CACCGGUGGC GAAAGCGCU- UUACUGGACC AUUACUGACA CUCAGAGG-C GAAAGCUAGG GUAGCCAAAG
GGAUUAGAUA -CCCCUGUAG UCCUAGCCGU AAACGAUGGA UACUAGAUGU UGC------G C--UUAUUGU GCAGUGUC-G
UAGCUAACG- CG-UUAAGUA UCCCGCCUGG GGAGUACGAU CGCAAGGUUG AAACUCAAA- GGA--AUUGA C-GGGGGCCC
GCACAA-GCG GUGGAGCAUG UGGUUUAAUU CGAUGCAACG CGAAGAACC- UUACCAG-GG CUUGACAUAC UGCAAAUUUU
CUUGAAAGAG AAAAGUG--- --C-CUUCG- ---------- ---------- G-GAAUGCAG AUACAGGUGG UGCAUGGCUG
UCGUCAGCUC GUGUCGUGAG AUGUUGGGUU AAGUCCCGCA ACGAGCGCAA CCCUCGUUUU UAGUUGC--- -CA---UUU-
-UAUGGGUUC UCU-AGAAAG ACUGCC-GGU GACAAACCGG AGGAAGGUGG GGAUGACGUC AAGUC-AGCA UGCCCCUUAU
GCCCUGGGCU ACACACGUGC UACAAUGGC- UAAGACAAAG AGUCGCGAAU UCGCGAGAAU CAGC-UAAUC UCAUAAACUU
AGUCUAAGUU CAGAUUGUAG GCUGCAACUC GCC-UACAUG AAGUUGGAAU CGCUAGUAAU C-GCUGGUCA GCCAUACAGC
GGUGAAUCCG UUCCCGGGCC UUGUACACAC CGCCCGUCAC ACCAUGGGAG CUGGUCAUGC CCGAAACCGU UUGCUUAACC
U----UUU-G GAGA---GCG ACGUCUAAGG UAGGGCU-AG UGACUGGGGU GAAGUCGUAA CAAGGUAACC GUA.......
.......... .......... ...
>EF574962.1.1434_U|16S_rRNA|plastid|clone_S25_1306|Eukaryota|Stramenopiles|Ochrophyta|Chrysophyceae|Chrysophyceae_X|Chrysophyceae_XX|Chrysophyceae_XXX|Chrysophyceae_XXX_sp.
.......AGA GUUUGAUCAU GGCUCAGGAU GAACGCU-AG CGGUAUGCUU AACACAUGCA AGUCGUACGG AA------AA
----GAAAU- --U------- U--------U U-AGUGGCGA ACGGGUGCGU AACACGUGAG -AAUCUGCCU UUAGGAAGGG
GAUAACAUUU AGA-AACAUU UGCUAAUACC CUAUA---UG C-UU-UAC-- -G--GUGAAA G---AAU--- -UUAU-U---
-----CGCCU AAAGAGGAGC UCGCGUCUGA UUAGCUAGUU GGUAGGGUAA -AGGCCUACC AAGGCGACGA UCAGUAGUUG
GUCUGAGAGG ACGGCCAGCC ACAUUGGAAC UGAGACACGG UCCAGACUCU UACGGGAGGC AGCAGUGAGG AAUUUUCUGC
AAUGGGCGCA AGCCUGACAG AGCAAUACCG CGUGAGGGAU GACUGCCUAC GGGUUGUAAA CCUCUUUUCU CAAGGAGGAA
GAUC--UGAC G-UUACUUGA GGAAUAAGCA UCGGCUAACC CUGUGCCAGC AGCCGCGGUA AUA-CAGG-G GAUGCAAGUG
UUAUCCGGAA UUAUUGGGCG UAAAGCGUCU GCAGGUUGAU CUAUAAGUCU UUUGUC-AAA UCUUUGGGCU UAACCCAAAA
ACAGCAA-AA GAAACUAUUU AUCUUGAGUA UGGUAGA-GG UAAGGGGAAU UUCGAGUGGA GCGGUG-AAA UGCGUAGAUA
UUCGAAAGAA CACCAAUAGC GAAGGCACC- UUACUGGGCC AUUACUGACA CUCAGAGA-C GAAAGCUAGG GUAGCAAACG
GGAUUAGAUA -CCCCGGUAG UCCUAGCUGU AAACGAUGGA UACUAGGUGU UGCGUACUUU A---UAGUAU GCAGUGUC-G
UAGCUAACG- CG-UUAAGUA UCCCGCCUGG GAAGUAUGCG CGCAAGCGUG AAACUCAAA- GGA--AUUGA C-GGGGGCCC
GCACAA-GCG GUGGAGCAUG UGGUUUAAUU CGAUGCAACA CGAAGAACC- UUACCAG-GA CUUGACAUGA AGAGAAGUUU
UUUGAAAGAA AAAUGUG--- -----CUAC- ---------- ---------- --GGCCUCUU ACACAGGUGG UGCAUGGCUG
UCGUCAGCUC GUGUCGUGAG AUGUUGGGUU AAGUCCCGCA ACGAGCGCAA CCCUUGUUUC UAGUU----- ----------
----G-AAUC UCU-AGAAAG ACUGCC-GAU UAUAAAUCGG AGGAAGGUGA GGAUGACGUC AAGUC-AUCA UGCCCCUUAC
GUCCUGGGCU ACACACGUGC UACAAUGGA- UGUGACAAAA AGUUGCCAGU UCGCGAGAAC GAGC-UAAUC U-CCAAACAC
AUCCCCAGUU CAGAUUGUAG GCUGCAACUC GCC-UACAUG AAGGUGGAAU CGCUAGUAAU C-GCAGGUCA GCUAUACUGC
GGUGAAUCCG UUCCCGGGCC UUGUACACAC CGCCCGUCAC ACCAUGGGAG CUGGUUAUAC CCGAAGUUGU UAUCCUAACC
--------UU UUGGAGGGAG GCACCUAAGG UAGAAUU-GG UGACUGGGGU GAAGUCGUAA CAAGGUAGCC GUA.......
.......... .......... ...
>HM127595.1.1404_U|16S_rRNA|plastid|clone_SINP627|Eukaryota|Stramenopiles|Ochrophyta|Chrysophyceae|Chrysophyceae_X|Chrysophyceae_XX|Chrysophyceae_XXX|Chrysophyceae_XXX_sp.
.......... .......... ......GAUU GAACGCUGGG CGGCAGGCCU AACACAUGCA AGUCGAGCGA GAAAGGUUUU
CGG-ACUGA- --G------U A--------- C-AGCGGCGG ACGGGUGAGU AACACGUAAG -AAUCUACCU UUAGGAAGGG
GAUAACAAUU AGA-GAUAAU UGCUAAUACC CUAUA---UG C-CG-UUU-- -G--GUGAAA G---AAG--- -CAAU-U---
-----CGCCU AAAGAGGAGC UUGCGUCUGA UUAGCUAGUU GGUAGGGUAA -AGGCCUACC AAGGCGACGA UCAGUAGUUG
GUCUGAGAGG AUGGCCAGCC ACAUUGGAAC UGAGACACGG UCCAGACUCC UACGGGAGGC AGCAGUGAGG AAUUUUCUGC
AAUGGGCGCA AGCCUGACAG AGCAAUACCG CGUGAGGGAU GACGGCCUAU GGGUUGUAAA CCUCUUUUCU CAAGGAGGAA
GAUC--UGAC G-UUACUUGA GGAAUAAGCA UCGGCUAACC CUGUGCCAGC AGCCGCGGUA AUA-CAGG-G GAUGCAAGUG
UUAUCCGGAA UUAUUGGGCG UAAAGCGUCU GCAGGUGGAU AAUUAAGUCU UAUGUC-AAA UUUCUAGGCU CAACCUGGAG
UCGGCAA-AA GAAACUACUU AUCUCGAGUA UGGUAGA-GG UAAAGGGAAU UUCAAGUGGA GCGGUG-AAA UGCGUAGAUA
UUUGAAAGAA CUCCAAUAGC GAAGGCACU- UUACUGGGCC AUUACUGACA CUCAGAGA-C GAAAGCUAGG GGAGCAAACA
GGAUUAGAUA -CCCUGGUAG UCCUAGCUGU AAACGAUGGA UACUAGAUGU UGCAUAUUAU A----UAUAC GCAGUGUC-G
UAGCUAACG- CG-UUAAGUA UCCCGCCUGG GAAGUACGCU CGCAAGGGUG AAACUCAAA- GGA--AUUGA C-GGGGGCCC
GCACAA-GCG GUGGAGCAUG UGGUUUAAUU CGAUGCAACA CGAAGAACC- UUACCAG-GA CUUGACAUGA AGAGAAGUUU
UUUGAAAGAA GAAUGUG--- -----CUAC- ---------- ---------- --GGCCUCUU ACACAGGUGG UGCAUGGCUG
UCGUCAGCUC GUGUCGUGAG AUGUUGGGUU AAGUCCCGCA ACGAGCGCAA CCCUUGUUUC UAGUUGG--- -CU---UUG-
-C------AC UCU-AGAAAG ACUGCC-GAU UAUAAAUCGG AGGAAGGUGA GGAUGACGUC AAGUC-AUCA UGCCCCUUAC
GUCCUGGGCU ACACACGUGC UACAAUGGG- UGUGACAAAA AGUUGCAAAC UCGUGAGAGU AAGC-UAAUC U-UUAAACAC
AUCCCUAGUU CAGAUUGUAG GCUGCAACUC GCC-UACAUG AAGGUGGAAU CGCUAGUAAU C-GCAGGUCA GCCAUACUGC
GGUGAAUCCG UUCCCGGGCC UUGUACACAC CGCCCGUCAC ACCAUGGAAG CUGGUUAUAC CCGAAGCUAU UAUCCUAACC
--------UC -GGA-GGGAG GUAUCGAAGG UAGAAUU-GG UGACUGGGGU .......... .......... ..........
.......... .......... ...
>HQ672204.1.1459_U|16S_rRNA|plastid|clone_F9P2610_S_O04|Eukaryota|Archaeplastida|Chlorophyta|Chloropicophyceae|Chloropicales|Chloropicaceae|Chloroparvula|Chloroparvula_sp.
.......AGA GUUUGAUCCU GGCUCAGGAU GAACGCU-GG CGGUAUGCUU AACACAUGCA AGUCGAACGA AG--CUAUUU
UUUUGAACCU UCGGGGGAAG UUAAAUAGAC UGAGUGGCGA ACGGGUGAGU AAUACGCAAG -AACCUACCU CUAGGAAGGG
GAUAACAAUU GGA-AACGAU UGCUAAUACC CUAUA---UG C-UU-CCG-- -A--GUAAAA U---AGU--- -UUUU-----
-----UGCCU GGAGAGGGGC UUGUGCCUGA UUAGCUAGUU GGUUAGGUAA -UGGCUAACC AAGGCGACGA UCAGUAGCUG
GCUUGAGAGG GCGACCAGCC ACACUGGGAC UGAGACACGG CCCAGACUCC UACGGGAGGC AGCAGUGAGG AAUUUUCCGC
AAUGAGCGAA AGCUUGACGG AGCAAUACCG CGUGGAGGAC GAAGGCUCAU GGGUCGUAAA CUCCUUUUCU UAGGGAAGAA
UUU---UGAC G-GUACCUAA GGAAUAAGCA UCGGCUAAUU CCGUGCCAGC AGCCGCGGUA AGA-CGGG-A GAUGCAAGCG
UUAUUCGGAU UUAUUGGGCG UAAAGGGUCU GUAGGUUGUU GGUUAAGUCU AUGGUC-AAA UUCCGAAGCU CAACUUCGGG
CCGGCAC-UA GAAACUAAUC AACUUGAGUA CGUUAGA-GG CAGGGGGAAU UCCCAGUGUA GCGGUG-AAA UGCGUAGAUA
UUGGGAGGAA CAUCAAUGGC GAAGGCACC- CUGCUAGGCC GAUACUGACA CUGAAAGA-C GAAAGCUAGG GGAGCAAAUG
GGAUUAGAUA -CCCCAGUAG UCCUAGCUGU AAACGAUGGG GACUAAACUU UGG------U U--UUAAGAA UCAGAGUU-A
AAGCUAACG- CG-UUAAGUC CCCCGCCUGG GGAGUACGCC CGCAAGAGUG AAACUCAAA- GGA--AUUGA C-GGGGACCC
GCACAA-GCG GUGGAGCAUG UGGUUUAAUU CGAUGCAACG CGAAGAACC- UUACCAG-GG CUUGACAUAC UGUGAAUCAC
UAUGAAAAUA GCC-GAG--- --C-CGAAA- ---------- ---------- G-GCA--CAG AUACAGGUGG UGCAUGGCUG
UCGUCAGCUC GUGUCGUGAG AUGUUGGGUU AAGUCCCGCA ACGAGCGCAA CCCUUAUCCU CAGUUAC--- -CU---UUU-
-A--G-GAAC CUG-AG-GAG ACUGCC-GGU GUUAAGCCGG AGGAAGGUGA GGACGACGUC AAGUC-AUCA UGCCCCUUAU
GCCCUGGGCU ACUCACGUGC UACAAUGGA- UAGGACAAUG GGAUGCCACC CUGCGAAGGC GAGC-UAACC CCAAAAACCU
AUUCUUAGUU CGGAUUGUAG GCUGCAACUC GCC-UACAUG AAGCUGGAAU CGCUAGUAAU C-GCUGGUCA GCUAUACAGC
GGUGAAUACG UUCUCGGGUC UUGUACACAC CGCCCGUCAC ACCAUGGGAG UUGGUUUUAC CUUAAGCCGG UGCGCUAACC
-----UUC-G -GGAAG-CAG CCGACCACGG UAAGGUC-AG CGACUGGGGU GAAGUCGUAA CAAGGUAACC ..........
.......... .......... ...
>DQ395642.1.1475_U|16S_rRNA|plastid|clone_ctg_CGOF234|Eukaryota|Hacrobia|Haptophyta|Prymnesiophyceae|Phaeocystales|Phaeocystaceae|Phaeocystis|Phaeocystis_sp.
........GA GUUUGAUCCU GGCUCAGGAU GAACGCU-GG CGGUAUGCUU AACACAUGCA AGUCGAACGA AA------GU
----UUUUA- --A------C U--------U U-AGUGGCGA ACGGGUGCGU AAUACGUGAG -AAUCUGCCC UUAGGAGGAG
GAUAACUGCU GGA-AACGGC UGCUAACACU CCAUA---UG U-CG-AGA-- -G--AUGAAA U---AAU--- -UUAU-U---
------GCCU AAGGAUGAGC UCGCGCCUGA UUAGCUAGUU GGUGAGGUAA -UGGCUCACC AAGGCCACGA UCAGUAGCUG
GUUUGAGAGA ACGAUCAGCC ACACUGGGAC UGAGACACGG CCCAGACUCC UCCGGGAGGC AGCAGUGAGG AAUUUUCCGC
AAUGGGCGAA AGCCUGACGG AGCAAUACCG CGUGAGGGAC GAAGGAUUUU GGUCUGUAAA CCUCUUUUCU CAAGAAAGAA
GUUC--UGAC G-GUACUUGA GGAAUAAGCA UCGGCUAACU CCGUGCCAGC AGCCGCGGUA AUA-CGGG-G GAUGCAAGCG
UUAUCCGGAA UCAUUGGGCG UAAAGCGUCU GUAGGUUGUU UAAUAAGUCU GUUGUU-AAA GACUAGGGCU CAACCCUAGA
AAAGCAA-UG GAAACUACUA GACUUGAGUA UGGCAGG-GG UAGAGGGAAU UUCUAGUGUA GCGGUG-AAA UGCGUAGAUA
UUAGAAAGAA CACCAGCGGC GAAAGCGCU- CUACUGGACC AUUACUGACA CUCAGAGA-C GAAAGCUAGG GUAGCAAAAG
GGAUUAGAUA -CCCCUGUAG UCCUAGCCGU AAACGAUGGA UACUAGAUGU UGU------G U--UUAAUAU GCAGUAUC-G
UAGCUAACG- CG-UUAAGUA UCCCGCCUGG GGAGUACGCU CGCAAGGGUG AAACUCAAA- GGA--AUUGA C-GGGGGCCC
GCACAA-GCG GUGGAGCAUG UGGUUUAAUU CGAUGCAACG CGAAGAACC- UUACCAG-GA CUUGACAUAC UACAAAUUUC
UUUGAAAAAA GGAAGUG--- --C-CUUCG- ---------- ---------- G-GAAUGUAG AUACAGGUGG UGCAUGGCUG
UCGUCAGCUC GUGUCGUGAG AUGUUGGGUU AAGUCCCGCA ACGAGCGCAA CCCUUAUUUU UAGUUAC--- -UA---AUU-
-AAUUAGGUU UUCUAGAAAG ACUGCC-GGU GACAAACCGG AGGAAGGUGA GGAUGACGUC AAGUC-AGCA UGCCCCUUAU
GUCCUGGGCU ACACACGUGC UACAAUGGU- UAAAACAAAG GGUCGCGAGC UCGUGAGAGU CAGC-UAAUC CCAUAAAUUU
AGCCUAAGUU CAGAUUGUAG GCUGCAACUC GCC-UGCAUG AAGUUGGAAU CGCUAGUAAU C-GCUGGUCA GCCAUACAGC
GGUGAAUCCG UUCCCGGGCC UUGUACACAC CGCCCGUCAC ACCAUGGGAG CUGGUCAUAC CCGAAACCGU UUGCUUAACC
A----UUC-G GAG--A-GCG GCGUCUAAGG UAGGGAU-AG UGACUGGGGU GAAGUCGUAA CAAGGUAGCC GUACUGAAAG
GUGCGGCUGG AUCACCUCCU UU.
>JX016368.1.1439_U|16S_rRNA|plastid|clone_HglFeb0162|Eukaryota|Hacrobia|Haptophyta|Prymnesiophyceae|Phaeocystales|Phaeocystaceae|Phaeocystis|Phaeocystis_sp.
.......AGA GUUUGAUCAU GGCUCAGGAU GAACGCU-GG CGGUAUGCUU AACACAUGCA AGUCGAACGA AA------GU
----UUUUA- --A------C U--------U U-AGUGGCGA ACGGGUGCGU AAUACGUGAG -AAUCUGCCC UUAGGAGGAG
GAUAACUGCU GGA-AACGGC UGCUAACCCU CCAUA---UG U-CG-AGA-- -G--AUGAAA U---AAU--- -UUAU-----
-----UGCCU AAGGAUGAGC UCGCGCCUGA UUAGCUAGUU GGUGAGGUAA -UGGCUCACC AAGGCCACGA UCAGUAGCUG
GUUUGAGAGA ACGAUCAGCC ACACUGGGAC UGAGACACGG CCCAGACUCC UCCGGGAGGC AGCAGUGAGG AAUUUUCCGC
AAUGGGCGAA AGCCUGACGG AGCAAUACCG CGUGGGGGAU GAAGGAUUUU GGUCUGUAAA CCUCUUUUCU CAAGAAAGAA
GUUC--UGAC G-GUACUUGA GGAAUAAGCA UCGGCUAACU CCGUGCCAGC AGCCGCGGUA AUA-CGGG-G GAUGCAAGCG
UUAUCCGGAA UCAUUGGGCG UAAAGCGCCU GUAGGUUGUU UAAUAAGUCU GUUGUU-AAA GACUAGGGCU CAACCCUAGA
AAAGCAA-UG GAAACUACUA GACUAGAGUA UGGCAGG-GG UAGAGGGAAU UUCUAGUGUA GCGGUG-AAA UGCGUAGAUA
UUAGAAAGAA CACCGGUGGC GAAAGCGCU- CUACUGGACC AUUACUGACA CUCAGAGG-C GAAAGCUAGG GUAGCAAAAG
GGAUUAGAUA -CCCCUGUAG UCUUAGCCGU AAACGAUGGA UACUAGAUGU UGU------G C--UUAAUGU ACAGUAUC-G
UAGCUAACG- CG-UUAAGUA UCCCGCCUGG GGAGUACGCU CGCAAGGGUG AAACUCAAA- GGA--AUUGA C-GGGGGCCC
GCACAA-GCG GUGGAGCAUG UGGUUUAAUU CGAUGCAACG CGAAGAACC- UUACCAG-GG CUUGACAUAC UACAAAUUCU
UUUGAGAAAA AGAAGUG--- --C-CUUCG- ---------- ---------- G-GAAUGUAG AUACAGGUGG UGCAUGGCUG
UCGUCAGCUC GUGUCGUGAG AUGUUGGGUU AAGUCCCGCA ACGAGCGCAA CCCUUAUUUU UAGUUACUA- -AU----UCG
--UUAGGUUC UCU-AGAAAG ACUGCC-GGU GACAAACCGG AGGAAGGUGA GGAUGACGUU AAGUC-AGCA UGCCCCUUAU
GUCCUGGGCU ACACACGUGC UACAAUGGU- UAAGACAAAG AGUCGCGAGC UCGCGAGAGU CAGC-UAAUC UCAUAAACUU
AGCCUAAGUU CAGAUUGUAG GCUGCAACUC GCC-UGCAUG AAGUUGGAAU CGCUAGUAAU C-GCUGGUCA GCCAUACAGC
GGUGAAUCCG UUCCCGGGCC UUGUACACAC CGCCCGUCAC ACCAUGGGAG CUGGUCAUAC CCGAAACCGU UAACUUAACC
A----UUC-G GAG--A-GUG GCGUCUAAGG UAGGGCU-AG UGACUGGGGU GAAGUCGUAA CAAGGUA... ..........
.......... .......... ...
EF573915.1.1434_U|16S_rRNA|plastid|clone_S25_259|Eukaryota|Stramenopiles|Ochrophyta|Chrysophyceae|Chrysophyceae_X|Chrysophyceae_XX|Chrysophyceae_XXX|Chrysophyceae_XXX_sp.
.......AGA GUUUGAUCAU GGCUCAGGAU GAACGCU-AG CGGUAUGCUU AACACAUGCA AGUCGUACGG AA------AA
----GUAAU- --U------- U--------U U-AGUGGCGA ACGGGUGAGU AACACGUGAG -AAUCUGCCU UUAGGAAGAG
GAUAACAUUU AGA-AACAUU UGCUAAUACU CUAUA---UG C-UU-UAC-- -A--GUGAAA G---AAU--- -UUAU-U---
-----CGCCU AAAGAGGAGC UCACGUCUGA UUAGCUAGUU GGUGGGGUAA -AGGCCUACC AAGGCGACGA UCAGUAGUUG
GUCUGAGAGG ACGGCCAGCC ACAUUGGAAC UGAGACACGG UCCAGACUCU UACGGGAGGC AGCAGUGAGG AAUUUUCUGC
AAUGGGCGAA AGCCUGACAG AGCAAUACCG CGUGAGGGAU GACUGCCUAC GGGUUGUAAA CCUCUUUUCU CAAGGAGGAA
GAUC--UGAC G-UUACUUGA GGAAUAAGCA UCGGCUAACC CUGUGCCAGC AGCCGCGGUA AUA-CAGG-G GAUGCAAGUG
UUAUCCGGAA UUAUUGGGCG UAAAGCGUCU GCAGGUUGAU CUACAAGUCU UUUGUU-AAA UUUUCAGGCU UAACCUGAAG
UCAGCAA-AA GAAACUGUUU AUCUUGAGUA UGGUAGA-GG UAAGGGGAAU UUCCAGUGGA GCGGUG-AAA UGCGUAGAUA
UUGGAAAGAA CACCAACAGC GAAGGCACC- UUACUGGGCC AUUACUGACA CUCAGAGA-C GAAAGCUAGG GUAGCAAACG
GGAUUAGAUA -CCCCGGUAG UCCUAGCCGU AAACGAUGGA UACUAGAUGU UGCGUACUUU A---UAGUAU GCAGUGUC-G
UAGCUAACG- CG-UUAAGUA UCCCGCCUGG GAAGUAUGCG CGCAAGCGUG AAACUCAAA- GGA--AUUGA C-GGGGGCCC
GCACAA-GCG GUGGAGCAUG UGGUUUAAUU CGAUGCAACA CGAAGAACC- UUACCAG-GA CUUGACAUGA AGAGAAGUUU
CUUGAAAAAG AAAUGUG--- -----CUAC- ---------- ---------- --GGCCUCUU ACACAGGUGG UGCAUGGCUG
UCGUCAGCUC GUGUCGUGAG AUGUUGGGUU AAGUCCCGCA ACGAGCGCAA CCCUUGUUUC UAGUU----- ----------
----G-AAUC UCU-AGAAAG ACUGCC-GAU UAUAAAUCGG AGGAAGGUGA GGAUGACGUC AAGUC-AUCA UGCCCCUUAC
GUCCUGGGCU ACACACGUGC UACAAUGGG- UGUGACAAAA AGUUGCCAGU UUGCGAAAAC GAGC-UAAUC U-UUAAACAC
AUCCCUAGUU CAGAUUGUAG GCUGCAACUC GCC-UACAUG AAGGUGGAAU CGCUAGUAAU C-GCAGGUCA GCUAUACUGC
GGUGAAUCCG UUCCCGGGCC UUGUACACAC CGCCCGUCAC ACCAUGGGAG CUGGUUAUAC CCGAAGUUAU UAUCCUAACC
UUU---U--- -GGA-GGGAG GUACCUAAGG UAGAAUU-GG UGACUGGGGU GAAGUCGUAA CAAGGUAACC G-UA......
.......... .......... ...
>JN874342.1.1452_U|16S_rRNA|plastid|clone_RESET_213E10|Eukaryota|Archaeplastida|Chlorophyta|Chloropicophyceae|Chloropicales|Chloropicaceae|Chloroparvula|Chloroparvula_sp.
.......... ......CAGG CGUAUUGGAA GCGCUNG-GG CGGUAUGCUU AACACAUGCA AGUCGAACGA AG--CUAUUU
UUUUGAACCU UCGGGGAAAA UUAAAUAGAC UGAGUGGCGA ACGGGUGAGU AAUACGCAAG -AACCUACCU CUAGGAAGGG
GAUAACAAUU GGA-AACGAU UGCUAAUACC CUAUA---UG C-UU-CCG-- -A--GUGAAA U---AGU--- -UUUU-----
-----UGCCU GGAGAGGGGC UUGUGCCUGA UUAGCUAGUU GGUUAGGUAA -UGGCUAACC AAGGCGACGA UCAGUAGCUG
GCUUGAGAGG GCGACCAGCC ACACUGGGAC UGAGACACGG CCCAGACUCC UACGGGAGGC AGCAGUGAGG AAUUUUCCGC
AAUGAGCGAA AGCUUGACGG AGCAAUACCG CGUGGAGGGC GAAGGCUCAU GGGUCGUAAA CUCCUUUUCU UAGGAAAGAA
UUU---UGAC G-GUACCUAA GGAAUAAGCA UCGGCUAAUU CCGUGCCAGC AGCCGCGGUA AGA-CGGG-A GAUGCAAGCG
UUAUUCGGAU UUAUUGGGCG UAAAGGGUUU GUAGGUUGUU GGUUAAGUCU AUGGUC-AAA UUCCGAAGCU CAACUUCGGG
CCGGCAC-UA GAAACUAAUC AACUUGAGUA CGUUAGA-GG CAGGGGGAAU UCCCAGUGUA GCGGUG-AAA UGCGUAGAUA
UUGGGAGGAA CAUCAAUGGC GAAGGCACC- CUGCUAGGCC GAUACUGACA CUGAAAAA-C GAAAGCUAGG GGAGCAAAUG
GGAUUAGAUA -CCCCAGUAG UCCUAGCUGU AAACGAUGGG GACUAAACUU UGG------U U--UUAAAAU -CAGAGUU-A
AAGCUAACG- CG-UUAAGUC CCCCGCCUGG GGAGUACGCC CGCAAGAGUG AAACUCAAA- GGA--AUUGA C-GGGGACCC
GCACAA-GCG GUGGAGCAUG UGGUUUAAUU CGAUGCAACG CGAAGAACC- UUACCAG-GG CUUGACAUAC UGUGAAUCAC
UAUGAAA-AU AGCCGAG--- --C-CGAAA- ---------- ---------- G-GCA--CAG AUACAGGUGG UGCAUGGCUG
UCGUCAGCUC GUGUCGUGAG AUGUUGGGUU AAGUCCCGCA ACGAGCGCAA CCCUUAUCCU CAGUUAC--- -CU---CUU-
-A--G-GAAC -CU-GAGGAG ACUGCC-GGU GUUAAGCCGG AGGAAGGUGA GGAUGACGUC AAGUC-AUCA UGCCCCUUAU
GCCCUGGGCU ACUCACGUGC UACAAUGGA- UAGGACAAUG GGAUGCCACC CUGCGAAGGC GAGC-UAACC CCAAAAACCU
AUUCUUAGUU CGGAUUGUAG GCUGCAACUC GCC-UACAUG AAGCUGGAAU CGCUAGUAAU C-GCUGGUCA GCUAUACAGC
GGUGAAUACG UUCUCGGGUC UUGUACACAC CGCCCGUCAC ACCAUGGAAA UUGGCUAUAC CCAAAAUCGU GACCCUAACC
-----UUU-- -GGA-UGGGA GCGCUUAAGG UAGAGCC-AG UAACUAGGGU GAAGUCGUAA CAAAGGUAGC CGGU......
.......... .......... ...
>HQ672178.1.1432_U|16S_rRNA|plastid|clone_F9P2610_S_M11|Eukaryota|Hacrobia|Haptophyta|Prymnesiophyceae|Phaeocystales|Phaeocystaceae|Phaeocystis|Phaeocystis_sp.
.......AGA GUUUGAUCCU GGCUCAGGAU GAACGCU-GG CGGUAUGCUU AACACAUGCA AGUCGAACGA AA------GU
----UUUUA- --A------C U--------U U-AGUGGCGA ACGGGUGCGU AAUACGUGAG -AAUCUGCCU UUAGGAGGAG
UAUAACUGUU GGA-AACGAC UGCUAACACU CCAUA---UG U-CG-AGA-- -G--AUGAAA U---AAU--- -UUAU-----
-----UGCCU AAAGAUGAGC UCGCGCCUGA UUAGCUAGUU GGUGAGGUAA -UGGCUCACC AAGGCCACGA UCAGUAGCUG
GUUUGAGAGA ACGAUCAGCC ACACUGGGAC UGAGACACGG CCCAGACUCC UCCGGGAGGC AGCAGUGAGG AAUUUUCCGC
AAUGGGCGAA AGCCUGACGG AGCAAUACCG CGUGAGGGAU GAAGGAUUUU GGUCUGUAAA CCUCUUUUCU CAAGAAAGAA
GUUC--UGAC G-GUACUUGA GGAAUAAGCA UCGGCUAACU CCGUGCCAGC AGCCGCGGUA AUA-CGGG-G GAUGCAAGCG
UUAUCCGGAA UCAUUGGGCG UAAAGCGCCU GUAGGUUGUU UAAUAAGUCU GUUGUU-AAA GACUAGGGCU CAACCCUAGG
AAAGCAA-UG GAAACUACUA GACUUGAGUA UGGCAGG-GG UAGAGGGAAU UUCUAGUGUA GCGGUG-AAA UGCGUAGAUA
UUAGAAAGAA CACCGGUGGC GAAAGCGCU- CUACUGGACC AUUACUGACA CUCAGAGG-C GAAAGCUAGG GUAGCAAAAG
GGAUUAGAUA -CCCCUGUAG UCCUAGCCGU AAACGAUGGA UACUAGAUGU UGU------G C--UUUAUGU ACAGUGUC-C
UAGCUAACG- CG-UUAAGUA UCCCGCCUGG GGAGUACGCU CGCAAGGGUG AAACUCAAA- GGA--AUUGA C-GGGGGCCC
GCACAA-GCG GUGGAGCAUG UGGUUUAAUU UGAUGCAACG CGAAGAACC- UUACCAG-GG UUUGACAUGG UGUUAAUUCU
UUGAAAAAAG AAGUACC--- --G-UUCGC- ---------- ---------- G-GUAGACAC ACACAGGUGG UGCAUGGCUG
UCGUCAGCUC GUGUCGUGAG AUGUUGGGUU AAGUCCCGCA ACGAGCGCAA CCCCUGUUUU UAGUUACA-- ----------
----A-GUAA UCU-AAAAAG ACUAUC-GGU UAUAAACCGG AGGAAGGUGG GGACGACGUC AAGUC-AGCA UGCCCCUUAU
ACCCUGGGCU ACACACGUGC UACAUUGGG- UAGGACAAUG AGACGCCAAA CCGCGAGGUC GAGC-UAAUC U-ACAAACCU
ACUCUAAGUU CGGAUUGGAG GCUGCAACUC GCC-UCCAUG AAGUUGGAAU CGCUAGUAAU C-GCUGGUCA GCAACACAGC
GGUGAAUCCG UUCCCGGGCC UUGUACACAC CGCCCGUCAC ACCAUGGGAG CUGGUUAUGC CCGAAGUCGU UAUACUAACC
G----UAA-- -GGAGG-AAG ACGCCGAAGG UAGAGCU-AG UGACUGGGGU GAAGUCGUAA CAAGGUAACC ..........
.......... .......... ...
>EF574674.1.1443_U|16S_rRNA|plastid|clone_S25_1018|Eukaryota|Hacrobia|Haptophyta|Prymnesiophyceae|Phaeocystales|Phaeocystaceae|Phaeocystis|Phaeocystis_sp.
.......AGG GUUUGAUCAU GGCUCAGGAU GAACGCU-GG CGGUAUGCUU AACACAUGCA AGUCGAACGA AA------GU
----UUUUA- --A------C U--------U U-AGUGGCGA ACGGGUGCGU AAUACGUGAG -AAUCUGCCC UUAGGAGGAG
UAUAACUGCU GGA-AACGGC UGCUAACACU CCAUA---UG U-CG-AGA-- -G--AUGAAA U---AAU--- -UUAU-----
-----UGCCU AAGGAUGAGC UCGCGCCUGA UUAGCUAGUU GGUGAGGUAA -UGGCUCACC AAGGCCACGA UCAGUAGCUG
GUUUGAGAGA ACGAUCAGCC ACACUGGGAC UGAGACACGG CCCAGACUCC UCCGGGAGGC AGCAGUGAGG AAUUUUCCGC
AAUGGGCGAA AGCCUGACGG AGCAAUACCG CGUGAGGGAU GAAGGAUUUU GGUCUGUAAA CCUCUUUUCU CAAGAAAGAA
GUUC--UGAC G-GUACUUGA GGAAUAAGCA UCGGCUAACU CCGUGCCAGC AGCCGCGGUA AUA-CGGG-G GAUGCAAGCG
UUAUCCGGAA UCAUUGGGCG UAAAGCGCCU GUAGGUUGUU UAAUAAGUCU GUUGUU-AAA GACUAGGGCU UAACCCUAGA
AAAGCAA-UG GAAACUACUA GACUAGAGUA UGGCAGG-GG UAGAGGGAAU UUCUAGUGUA GCGGUG-AAA UGCGUAGAUA
UUAGAAAGAA CACCGGUGGC GAAAGCGCU- CUACUGGACC AUUACUGACA CUCAGAGG-C GAAAGCUAGG GUAGCAAAAG
GGAUUAGAUA -CCCCUGUAG UCCUAGCCGU AAACGAUGGA UACUAGAUGU UGU------G C--AUAAUGU ACAGUAUC-G
UAGCUAACG- CG-UUAAGUA UCCCGCCUGG GGAGUACGCU CGCAAGGGUG AAACUCAAA- GGA--AUUGA C-GGGGGCCC
GCACAA-GCG GUGGAGCAUG UGGUUUAAUU CGAUGCAACG CGAAGAACC- UUACCAG-GG CUUGACAUAC UACAGAUUCU
UUUGAGAAAA AGAAGUG--- --C-CUUCG- ---------- ---------- G-GAAUGUAG AUACAGGUGG UGCAUGGCUG
UCGUCAGCUC GUGUCGUGAG AUGUUGGGUU AAGUCCCGCA ACGAGCGCAA CCCUUAUUUU UAGUUACUA- -AU----UCG
--UUAGGUUC UCU-AGAAAG ACUGCC-GGU GACAAACCGG AGGAAGGUGA GGAUGACGUC AAGUC-AGCA UGCCCCUUAU
GUCCUGGGCU ACACACGUGC UACAAUGGU- AUCUACAACA GGAAGCAAGA CGGCGACGUU AAGC-AAAUC CUCAAAAGAU
A-CCUCAGUU CGGAUUGCAC UCUGCAACUC GAG-UGCAUG AAGCUGGAAU UACUAGUAAU C-GUGGAUCA GC-GUGCCAC
GGUGAAUGCG UUCCCGGGCC UUGUACACAC CGCCCGUCAC ACCAUGGGAG CUGGUCAUAC CCGAAACCGU UUGCUUAACC
A----UUC-G GAG--A-GCG ACGUCUAAGG UAGGGCU-AG UGACUGGGGU GAAGUCGUAA CAAGGUAACC GUA.......
.......... .......... ...
>HQ242621.1.1446_U|16S_rRNA|plastid|clone_F8P4_10C06|Eukaryota|Hacrobia|Haptophyta|Prymnesiophyceae|Phaeocystales|Phaeocystaceae|Phaeocystis|Phaeocystis_sp.
.......AGA GUUUGAUCCU GGCUCAGGAU GAACGCU-GG CGGUAUGCUU AACACAUGCA AGUCGAACGA AA------GC
----UUUAU- --G------C U--------U U-AGUGGCGA ACGGGUGCGU AAUACGUGAG -AAUCUGCCC UUAGGAGGAG
AAUAACUUCU GGA-AACGGU UGCUAAGUCU CCAUA---UG C-CG-AGA-- -G--GUAAAA U---AGU--- -UUACAC---
-----UGCCU AGGGAUGAGC UCACGCCUGA UUAGCUUGUU GGUAAGGUAA -UGGCUUACC AAGGCCACGA UCAGUAGCUG
GUUUGAGAGA ACGAUCAGCC ACACUGGGAC UGAGACACGG CCCAGACUCC UCCGGGAGGC AGCAGUGAGG AAUUUUCCGC
AAUGGGCGAA AGCCUGACGG AGCAAUACCG CGUGAGGGAU GAAGGAUUUU GGUCUGUAAA CCUCUUUUCU CAAGAAAGAA
GUUC--UGAC G-GUACUUGA GGAAUAAGCA UCGGCUAACU CCGUGCCAGC AGCCGCGGUA AUA-CGGG-G GAUGCAAGCG
UUAUCCGGAA UCAUUGGGCG UAAAGCGCCU GUAGGUUGUU UAAUAAGUCU GUUGUU-AAA GACUAGGGCU UAACCCUAGG
AAAGCAA-UG GAAACUACUA GACUUGAGUA UGGCAGG-GG UAGAGGGAAU UUCUAGUGUA GCGGUG-AAA UGCGUAGAUA
UUAGAAAGAA CACCGGUGGC GAAAGCGCU- CUACUGGACC AUUACUGACA CUCAGAGG-C GAAAGCUAGG GUAGCAAAAG
GGAUUAGAUA -CCCCUGUAG UCCUAGCCGU AAACGAUGGA UACUAGAUGU UGU------G C--UUUAUGU ACAGUAUC-G
UAGCUAACG- CG-UUAAGUA UCCCGCCUGG GGAGUACGCU CGCAAGGGUG AAACUCAAA- GGA--AUUGA C-GGGGGCCC
GCACAA-GCG GUGGAGCAUG UGGUUUAAUU CGAUGCAACG CGAAGAACC- UUACCAG-GG CUUGACAUAC UACAAAUUCU
UUUGAGAAAA AGAAGUG--- --C-CUUCG- ---------- ---------- G-GAAUGUAG AUACAGGUGG UGCAUGGCUG
UCGUCAGCUC GUGUCGUGAG AUGUUGGGUU AAGUCCCGCA ACGAGCGCAA CCCUUAUUUU UAGUUACUA- -AU----UCG
--UUAGGUUC UCU-AGAAAG ACUGCC-GGU GACAAACCGG AGGAAGGUGA GGAUGACGUC AAGUC-AGCA UGCCCCUUAU
GUCCUGGGCU ACACACGUGC UACAAUGGU- UAAGACAAAG AGUCGCGAGC UCGUGAGAGU CAGC-UAAUC UCGUAAACUU
AGCCUAAGUU CAGAUUGUAG GCUGCAACUC GCC-UACAUG AAGUUGGAAU CGCUAGUAAU C-GCAGGUCA GCCAUACUGC
GGUGAAUCCG UUCCCGGGCC UUGUACACAC CGCCCGUCAC ACCAUGGAAG CUGUUCAUGC CCAAAGUCGU UACUCGAACC
U----GUA-A AGGACG-AGG ACGCCGAAGG CAGAGUU-GG UGACUAGGGU GAAGUCGUAA CAAGGUAACC ..........
.......... .......... ...
>EU841053.1.1368_U|16S_rRNA|plastid|clone_A2-1|Eukaryota|Stramenopiles|Ochrophyta|Bacillariophyta|Bacillariophyta_X|Raphid-pennate|Raphid-pennate_X|Raphid-pennate_X_sp.
.......... .......... .......... .......... .........U UACACAUGCA AGUCGUACGA GA------GU
----UUUUA- --A------C U--------C A-AGUGGCGG ACGGGUGAGU AACACGUAAG -AAUUUGCCU CUAGGAGGGG
GACAACAACU AGA-AAUGGU UGCUAAUACC CCAUA---UG C-UU-UCG-- -A--GUGAAA UG--GAU--- -UUUU-C---
-----CGCCU AGAGAGAAGC UUGCGGCUGA UUAGCUUGUU GGUGAGGUAA -UGGCUCACC AAGGCGACGA UCAGUAUCUG
GUUUGAGAGG ACGAUCAGAC ACACUGGAAC UGAGACAUGG UCCAGACUCC UACGGGAGGC AGCAGUGGGG AAUUUUCCGC
AAUGGGCGAA AGCCUGACGG AGCAAUACUG CGUGAGGGAU GACGGCCUAU GGGUUGUAAA CCUCUUUUAU CAGGGAGGAA
UC-AA-UGAC GUGUACCUGA UGAAUAAGCA UCGGCUAACU CCGUGCCAGC AGCCGCGGUA AGA-CGGG-G GAUGCAAGUG
UUAUCCGGAA UCACUGGGCG UAAAGCGUCU GUAGGUGGUC CAAUAAGUCA ACUGUU-AAA UCUUGAGGCU CAACCUCAAA
AUCGCAG-UC GAAACUAUUA GACUAGAGUA UAGUAGG-GG UAAAGGGAAU UUCCAGUGGA GCGGUG-AAA UGCGUAGAGA
UUGGAAAGAA CACCGAUGGC GAAGGCACU- UUACUGGGCU AUUACUAACA CUCAGAGA-C GAAAGCUAGG GUAGCAAAUG
GGAUUAGAUA -CCCCAGUAG UCCUAGCUGU AAACAAUGGA UACUAGAUGU UGAACAGA-U C--GACCUGU GCAGUAUU-A
AAGCUAACG- CG-UUAAGUA UCCCGCCUGG GAAGUAUGCU CGCAAGAGUG AAACUCAAA- GGA--AUUGA C-GGGGGCCC
GCACAA-GCG GUGGAGCAUG UGGUUUAAUU CGAUGCAACG CGAAGAACC- UUACCAG-GG UUUGACAUGA UACGAAUUUU
UUUGAAAGAA AAAAGUG--- --C-CGUUU- ---------- ---------- G-GAACGUAU ACACAGGUGG UGCAUGGCUG
UCGUCAGCUC GUGUCGUGAG AUGUUGGGUU AAGUCCCGCA ACGAGCGCAA CCCCUAUUUU UAGUUGC--- -CA---UUUU
-U--G-GAAC UCU-AGAAAG ACUGCU-GGU UAUAAACCGG AGGAAGGCGG GGAUGACGUC AAGUC-AGCA UGCCCCUUAC
ACCCUGGGCU ACACACGUGC UACAUUGGG- CGAGACAAUG AGAUGCUAAU CUGCGAAGAC AAGC-UAAUC U-AUAAACUC
GUUCUAAGUU CGGAUUGCAG GCUGCAACUC GCC-UGCAUG AAGGUGGAAU CGCUAGUAAU C-GCUGGUCA GC-AUACAGC
GGUGAAUCCG UUCCCGGGCC UUGUACACAC CGCCCGUCAC ACCAUGGAAG CUGGUUAUGC CCGAAGUCGU UACUCUAACC
G---UU-U-- -GGA-GGAGG AUGCCUAAGG UAG....... .......... .......... .......... ..........
.......... .......... ...
>GU061468.1.1437_U|16S_rRNA|plastid|clone_CE1-DCM-38|Eukaryota|Hacrobia|Haptophyta|Prymnesiophyceae|Prymnesiophyceae_X|Braarudosphaeraceae|Braarudosphaeraceae_X|Braarudosphaeraceae_X_sp.
.......AGA GUUUGAUCCU GGCUCAGGAU GAACGCU-GG CGGUAUGCUU AACACAUGCA AGUCGUACGA GG------AU
----UU---- --A------U C--------C U-AGUGGCGA ACGGGUGCGU AACAUGUGAG -AAUCUGCCC UUGAGAGGAG
AAUAACAUUU GGA-AACGAG UGCUAAAUCU CCAUA---UG C-CG-AGA-- -G--GUGAAA U---AGU--- -UUUC-U---
------GCUC AAGGAUGAGC UCGCAUCUGA UUAGCUUGUU GGUGAGGUAA -UGGCUCACC AAGGCCACGA UCAGUAGCUG
GUUUGAGAGA AUGAUCAGCC ACACUGGGAC UGAGACACGG CCCAGACUCC UCCGGGAGGC AGCAGUGAGG AAUUUUCCGC
AAUGGGCGAA AGCCUGACGG AGCAAUACCG CGUGAGGGAU UAAGGAUUUU GGUCUGUAAA CCUCUUUUCU CAAGAAAGAA
GUUC--UGAC G-GUACUUGA GGAAUAAGCA UCGGCUAACU CCGUGCCAGC AGCCGCGGUA AUA-CGGG-G GAUGCAAGCG
UUAUCCGGAA UCAUUGGGCG UAAAGCGUCU GUAGGUUGCU UAAUAAGUCU GUUGUU-AAA GGUUAGGGCU CAACCCUAAA
AAAGCAA-UG GAAACUGUUA AGCUUGAGUA UGGCAGG-GG UAGAGGGAAU UUCUAGUGUA GCGGUG-AAA UGCGUAGAUA
UUAGAAAGAA CACCGGUGGC GAAAGCGCU- CUACUGGACC AUUACUGACA CUCAGAGA-C GAAAGCUAGG GGAGCAAAAG
GGAUUAGAUA -CCCCUGUAG UCCUAGCCGU AAACGAUGGA UACUAGAUGU UGG------A U--UAUAUAG ACAGUAUC-G
UAGCUAACG- CG-UUAAGUA UCCCGCCUGG GGAGUACGCU CGCAAGGGUG AAACUCAAA- GGA--AUUGA C-GGGGGCCC
GCACAA-GCA GUGGAGCAUG UGGUUUAAUU CGAUGCAACG CGAAGAACC- UUACCAG-GG CUUGACAUAC UACAAAUCUU
UUAGAGAUAG AAGAGUG--- --C-UUUCG- ---------- ---------- A-GAAUGUAG AUACAGGUGG UGCAUGGCUG
UCGUCAGCUC GUGUCGUGAG AUGUUGGGUU AAGUCCCGCA ACGAGCGCAA CCCUCGUUUU UAGUUGC--- -CA---AUU-
-UAUUGGUUU UUUUAGAAAG ACUGCC-GGU GACAAACCGG AGGAAGGUGA GGAUGACGUC AAGUC-AGCA UGCCCCUUAU
GUCCUGGGCU ACACACGUGC UACAAUGAU- GGGGACAAAG AGUUGCCGAU CUGCGAAGAU GAGC-UAAUC UCAUAAACUC
CAUCCAAGUU CGGAUUGUAG GCUGCAACUC GCC-UACAUG AAGUUGGAAU UGCUAGUAAU C-GCUGGUCA GCCAUACAGC
GGUGAAUUCG UUCCCGGGCC UUGUACACAC CGCCCGUCAC ACCAUGGGAG CUGGUCAUAC CCGAAGAUAU UAGCCUAACC
U----CG--- --GAGG-GCG GUAUUUAAGG UAGGGCU-AG UGACUGGGGU GAAGUCGUAA CAAGGUAACC ..........
.......... .......... ...
>HM217083.1.1419 1419 bp Synechocystis sp.
.......... .......... ..CUCAGGAU GAACGCU-GG CGGUAUGCCU AACACAUGCA AGUCGAACGG GA------AU
----CUUCGG --A------U U--------C U-AGUGGCGG ACGGGUGAGU AACACGUGAG -AACCUACCU UCAGAAUGGG
GACAACAGUU GGA-AACGAC UGCUAAUACC CAAUG---UG C-CG-AAA-- -G--GUGAAA G---AUU--- -UA---U---
-----CGUCU GAAGAUGGGC UCGCGUCUGA UUAGCUAGAU GGUGGGGUAA -GAGCCUACC AUGGCAACGA UCAGUAGCUG
GUCUGAGAGG AUGAGCAGCC ACACUGGGAC UGAGACACGG CCCAGACUCC UACGGGAGGC AGCAGUGGGG AAUUUUCCGC
AAUGGGCGAA AGCCUGACGG AGCAAUACCG CGUGAGGGAG GAAGGUCCUU GGAUUGUAAA CCUCUUUUAU CAGGGAAGAA
GUUC--UGAC G-GUACCUGA UGAAUAAGCA UCGGCUAACU CCGUGCCAGC AGCCGCGGUA AUA-CGGA-G GAUGCAAGCG
UUAUCCGGAA UUAUUGGGCG UAAAGCGUCC GUAGGUGGUU UUGCAAGUCU GCUGUU-AAA GAAUGGAGCU UAACUCCAUA
GGAGCGG-UG GAAACUGCAA GACUAGAGUA CAGUAGG-GG UAGCAGGAAU UCCCAGUGUA GCGGUG-AAA UGCGUAGAUA
UUGGGAAGAA CAUCGGUGGC GAAAGCGUG- CUACUGGGCU GAAACUGACA CUGAGGGA-C GAAAGCUAGG GUAGCGAAAG
GGAUUAGAUA -CCCCUGUAG UCCUAGCCGU AAACGAUGGA UACUAGGCGU GGC-UUGU-A UCGACCCGA- GCCGUGCC-G
AAGCUAACG- CG-UUAAGUA UCCCGCCUGG GGAGUACGCA CGCAAGUGUG AAACUCAAA- GGA--AUUGA C-GGGGGCCC
GCACAA-GCG GUGGAGUAUG UGGUUUAAUU CGAUGCAACG CGAAGAACC- UUACCAA-GG CUUGACAUCC CUGGAAUCCU
GCGGAAACGU GGGAGUG--- --C-CUUAG- ---------- ---------- G-GAGCCAGG AGACAGGUGG UGCAUGGCUG
UCGUCAGCUC GUGUCGUGAG AUGUUGGGUU AAGUCCCGCA ACGAGCGCAA CCCUCGUUUU UAGUUGCCAU CAU----UAA
G-UUGGGCAC UCU-AGAGAG ACUGCC-GGU GACAAACCGG AGGAAGGUGG GGAUGACGUC AAGUC-AUCA UGCCCCUUAC
GCCUUGGGCU ACACACGUAC UACAAUGGU- CGGGACAACG GGCAGCGAGC UCGCGAGAGU AAGCGAAUCC CAUCAAACCC
GGCCUCAGUU CAGAUUGCAG GCUGCAACUC GCC-UGCAUG AAGGAGGAAU CGCUAGUAAU C-GCAGGUCA G-AAUACUGC
GGUGAAUUCG UUCCCGGGCC UUGUACACAC CGCCCGUCAC ACCAUGGGAG CUGGUCACGC CCGAAGUCGU UACUCUAACC
-----UUU-- UGGAGG-AGG GCGCCGAAGG CAGGGCU-AG UGACUGGGGU GAAG...... .......... ..........
.......... .......... ...
>HM217075.1.1406 1406 bp Phormidium sp.
.......... .......... .......GAU GAACGCU-GG CGGUCUGCUU A-CACAUGCA AGUCGAACGG UG------AA
----CCCUC- --GGGUU--C A--------- U-AGUGGCGG ACGGGUGAGU AACACGUGAG -AAUCUGCCU CCAGGUCGGG
GACAACAGCG GGA-AACUGC UGCUAAUACC CGAUG---UG C-CC-AAG-- -G--GUGAAA G---AUU--- ---AA-U---
-----UGCCU GGAGAUGAGC UCGCGUCCGA UUAGCUAGUU GGUAAGGUAA -AAGCUUACC AAGGCUCCGA UCGGUAGCUG
GUCUGAGAGG AUGAGCAGCC ACACUGGGAC UGAGACACGG CCCAGACUCC UACGGGAGGC AGCAGUGGGG AAUUUUCCGC
AAUGGGCGAA AGCCUGACGG AGCAAGACCG CGUGGGGGAU GAAGGCUCUU GGGUUGUAAA CCCCUUUUCU CAGGGAAGAA
UAAC--UGAC G-GUACCUGA GGAAUAAGCA UCGGCUAACU CCGUGCCAGC AGCCGCGGUA AGA-CGGA-G GAUGCAAGCG
UUAUCCGGAA UUAUUGGGCG UAAAGCGUUC GUAGGUGGCU GUUCAAGUCU GCCGUU-AAA GACCGGGGCU UAACUCCGGA
AAAACUG-UG GAAACUGAAC AGCUAGAGUA UGGUAGG-GG UAAGGGGAAU UCCCGGUGUA GCGGUG-AAA UGCGUAGAUA
UCGGGAAGAA CACCGGUGGC GAAGGCGCC- UUACUGGGCC AUAACUGACA CUGAGGGGAC GAAAGCUAGG G-AGCGAAAG
GGAUUAGAUA -CCCCUGUAG UCCUAGCUGU AAACGAUGGA UACUAGGUGU UGCCCGUA-U C--GACCCGG GCAGUGCC-G
UAGCUAACG- CG-UUAAGUA UCCCGCCUGG GGAGUACGCA CGCAAGUGUG AAACUCAAA- GGA--AUUGA C-GGGGGCCC
GCACAA-GCG GUGGAGUAUG UGGUUUAAUU CGAUGCAACG CGAAGAACC- UUACCAG-GG CUUGACAUGU CCAGAAUCUU
GGGGAAACCU AAGAGUG--- --C-CUUCG- ---------- ---------- G-GAGCUGGA ACACAGGUGG UGCAUGGCUG
UCGUCAGCUC GUGUCGUGAG AUGUUGGGUU AAGUCCCGCA ACGAGCGCAA CCCUCGUCCU UAGUUGCCAU CAU----UAA
G-UUGGGCAC UUU-AGGGAG ACUGCC-GGU GACAAACCGG AGGAAGGUGG GGAUGACGUC AAGUC-AGCA UGCCCCUUAC
GUCCUGGGCU ACACACGUAC UACAAUGGG- AAGGACAGAG GGUAGCAAGC GCGCGAGUGC AAGC-CAAUC CCAUAAACCU
UUCCUCAGUU CAGAUUGCAG GCUGCAACUC GCC-UGCAUG AAGGCGGAAU CGCUAGUAAU C-GCAGGUCA GC-AUACUGC
GGUGAAUACG UUCCCGGGCC UUGUACACAC CGCCCGUCAC ACCAUGGAAG UUGGCCAUGC CCGAAGUCAU UACCCUAACC
GCA-A----- -GGA-GGGGG AUGCCGAAGG CAGGGCU-GA UGACUG.... .......... .......... ..........
.......... .......... ...
>HM217059.1.1334 1334 bp Nostoc edaphicum
.......... .......... .......... .......... .......... .......... .GUCGAACG- GU------GC
----UUUAG- --GG-----C A--------- C-AGUGGCGG ACGGGUGAGU AACGCGUGAG -AAUCUGGCU UCAGGUCUGG
GACAACCACU GGA-AACGGU GGCUAAUACC GGAUG---UG C-CC-UUC-- -G--GGGUGA A---AGA--- -UUAA-U---
-----UGCCU GAAGAUGAGC UCGCGUCUGA UUAGCUAGUU GGAAGUGUAA -UGGACUCCC AAGGCGACGA UCAGUAGCUG
GUCUGAGAGG ACGAUCAGCC ACACUGGGAC UGAGACACGG CCCAGACUCC UACGGGAGGC AGCAGUGGGG AAUUUUCCGC
AAUGGGCGAA AGCCUGACGG AGCAAUACCG CGUGAGGGAG GAAGGCUCUU GGGUCGUAAA CCUCUUUUCU CAGGGAAGAA
CACAA-UGAC G-GUACCUGA GGAAUAAGCA UCGGCUAACU CCGUGCCAGC AGCCGCGGUA AUA-CGGA-G GAUGCAAGCG
UUAUCCGGAA UGAUUGGGCG UAAAGCGUCC GCAGGUGGCA AUGUAAGUCU GCUGUU-AAA GAGUCUAGCU CAACUAGAUA
CAAGCAG-UG GAAACUACAU AGCUAGAGUA CGUUCGG-GG CAGAGGGAAU UCCUGGUGUA GCGGUG-AAA UGCGUAGAGA
UCAGGAAGAA CACCAGUGGC GAAGGCGCU- CUGCUAGGCC GUAACUGACA CUGAGGGA-C GAAAGCUAGG GGAGCGAAUG
GGAUUAGAUA -CCCCAGUAG UCCUAGCCGU AAACGAUGGA UACUAGGCGU GGCUUGUA-U C--GACCCGA GCCGUGCC-G
UAGCUAACG- CG-UUAAGUA UCCCGCCUGG GGAGUACGCC GGCAACGGUG AAACUCAAA- GGA--AUUGA C-GGGGGCCC
GCACAA-GCG GUGGAGUAUG UGGUUUAAUU CGAUGCAACG CGAAGAACC- UUACCAA-GG CUUGACAUGU CGCGAAUCUU
CUCGAAAGGG AAGAGUG--- --C-CUUCG- ---------- ---------- G-GAGCGCGA ACACAGGUGG UGCAUGGCUG
UCGUCAGCUC GUGUCGUGAG AUGUUGGGUU AAGUCCCGCA ACGAGCGCAA CCCUCGUUUU UAGUUGCCAG CAU----UAA
G-UUGGGCAC UCU-AGAGAG ACUGCC-GGU GACAAACCGG AGGAAGGUGG GGAUGACGUC AAGUC-AGCA UGCCCCUUAC
GCCUUGGGCU ACACACGUAC UACAAUGCU- CCGGACAGAG GGCAGCAAGC AUGCGAAUGC AAGC-AAAUC CCGUAAACCG
GAGCUCAGUU CAGAUCGCAG GCUGCAACUC GCC-UGCGUG AAGGAGGAAU CGCUAGUAAU U-GCAGGUCA GC-AUACUGC
AGUGAAUUCG UUCCCGGGCC UUGUACACAC CGCCCGUCAC ACCAUGGAAG CUGGUAGUGC CCGAAGUCAU UACUCCAA..
.......... .......... .......... .......... .......... .......... .......... ..........
.......... .......... ...
>FJ649309.1.817_U|16S_rRNA|plastid|clone_STB17_30m_H5|Eukaryota|Archaeplastida|Chlorophyta|Chloropicophyceae|Chloropicales|Chloropicaceae|Chloroparvula|Chloroparvula_pacifica
.......... .......... .......... .......... .......... .......... .......... ..........
.......... .......... .......... .......... .......... .......... .......... ..........
.......... .......... .......... .......... .......... .......... .......... ..........
.......... .......... .......... .......... .......... .......... .......... ..........
.......... .......... .......... .......... .......... .......... .......... ..........
.......... .......... .......... .......... .......... .......... .......... ..........
.......... .......... .ANAUA-GC- UCGGCUAAUU CCGUGCCAGC AGCCGCGGUA AGA-CGGG-A GAUGCAAGCG
UUAUUCGGAU UUAUUGGGCG UAAAGGGUUU GUAGGUUGUU GGUUAAGUCU AUGGUC-AAA UUCCGAAGCU CAACUUCGGG
CCGGCAC-UA GAAACUAAUC AACUUGAGUA CGUUAGA-GG CAGGGGGAAU UCCCAGUGUA GCGGUG-AAA UGCGUAGAUA
UUGGGAGGAA CAUCAAUGGC GAAGGCACC- CUGCUAGGCC GAUACUGACA CUGAAAAA-C GAAAGCUAGG GGAGCAAAUG
GGAUUAGAUA -CCCCAGUAG UCCUAGCUGU AAACGAUGGG GACUAAACUU UGG------U U--UUAAAAA UCAGAGUU-A
AAGCUAACG- CG-UUAAGUC CCCCGCCUGG GGAGUACGCC CGCAAGAGUG AAACUCAAA- GGA--AUUGA C-GGGGACCC
GCACAA-GCG GUGGAGCAUG UGGUUUAAUU CGAUGCAACG CGAAGAACC- UUACCAG-GG CUUGACAUAC UGUGAAUCAC
UAUGAAA-AU AGCCGAG--- --C-CGAAA- ---------- ---------- G-GCA--CAG AUACAGGUGG UGCAUGGCUG
UCGUCAGCUC GUGUCGUGAG AUGUUGGGUU AAGUCCCGCA ACGAGCGCAA CCCUUAUCCU CAGUUAC--- --C----UCU
---UAGGAAC CUG-AG-GAG ACUGCC-GGU GUUAAGCCGG AGGAAGGUGA GGAUGACGUC AAGUC-AUCA UGCCCCUUAU
GCCCUGGGCU ACUCACGUGC UACAAUGGA- UAGGACAAUG GGAUGCCACC CUGCGAAGGC GAGC-UAACC CCAAAAACCU
AUCCUUAGUU CKGAUUGUAG GCUGCAACUC CCC-CCC... .......... .......... .......... ..........
.......... .......... .......... .......... .......... .......... .......... ..........
.......... .......... .......... .......... .......... .......... .......... ..........
.......... .......... ...
>LN735199|RCC_36987|Eukaryota|Hacrobia|Haptophyta|Prymnesiophyceae|Prymnesiophyceae_X|Isochrysidales|Isochrysidales_X|Isochrysidaceae|Chrysotila|Chrysotila_lamelosa
.......... .......... .......... .......... .......... .......... .......... ..........
.......... .......... .......... .......... .......... .......... .......... ..........
.......... .......... .......... .......... .......... .......... .......... ..........
.......... .......... .......... .......... .......... .......... .......... ..........
.......... .......... .......... .......... .......... .......... .......... ..........
.......... .......... .......... .......... .......... .......... .......... ..........
.......... ....CCUGGA GGAAUAAG-A UCGGCUAACU CCGUGCCAGC AGCCGCGGUA AUA-CGGG-G GAUGCAAGCG
UUAUCCGGAA UUAUUGGGCG UAAAGCGCCU GUAGGUUGUU UAGUAAGUCA GUUGUU-AAA GACUAGGGCU UAACCCUAGG
AAAGCAA-UG GAAACUAUUA GACUUGAGUA UGGCAGG-GG UAGAGGGAAU UUCUAGUGUA GCGGUG-AAA UGCGUAGAUA
UUAGAAAGAA CACCGGUGGC GAAAGCGCU- CUACUGGACC AUUACUGACA CUGAGAGG-C GAAAGCUAGG GUAGCAAAAG
GGAUUAGAUA -CCCCUGUAG UCCUAGCCGU AAACGAUGGA UACUAGGUGU UGU------G C--AACUUGU ACAGUAUC-U
UAGCUAACG- CG-UUAAGUA UCCCGCCUGG GGAGUACGCU CGCAAGGUGA AAAUUCAAA- GGAAAAAGUA C-AGACUUUG
UC........ .......... .......... .......... .......... .......... .......... ..........
.......... .......... .......... .......... .......... .......... .......... ..........
.......... .......... .......... .......... .......... .......... .......... ..........
.......... .......... .......... .......... .......... .......... .......... ..........
.......... .......... .......... .......... .......... .......... .......... ..........
.......... .......... .......... .......... .......... .......... .......... ..........
.......... .......... .......... .......... .......... .......... .......... ..........
.......... .......... .......... .......... .......... .......... .......... ..........
.......... .......... ...
>AY702147.1.893_U|16S_rRNA|plastid|strain_RCC287|Eukaryota|Archaeplastida|Chlorophyta|Chloropicophyceae|Chloropicales|Chloropicaceae|Chloropicon|Chloropicon_sieburthii
.......... .......... .......... .......... .......... .......... .......... ..........
.......... .......... .......... .......... .......... .......... .......... ..........
.......... .......... .......... .......... .......... .......... .......... ..........
.......... .......... .......... .......... .......... .......... .......... ..........
.......... .......... .......... .......... .......... .......... .......... ..........
......CGAA AGCCUGACGG AGCAAUACCG CGUGAAGGAU GACGGCCCAU GGGUUGUAAA CUUCUUUUCU UGGAAAAGAA
-UUC--UGAC G-GUAUCCAA GGAAUAAGCA UCGGCUAACU CCGUGCCAGC AGCCGCGGUA AGA-CGGG-G GAUGCAAGCG
UUAUUCGGAA UUAUUGGGCG UAAAGCGUCU GUAGGUGGUG AGGAAAGUGU UUUGUU-AAA GAUCAGGGCU CAACCCUGAG
AAAGCAG-AG CAAACUAUCU CACUUGAGUU CGGUAGG-GG CAGAGAGAAU UCCCAGUGUA GCGGUG-AAA UGCGUAGAUA
UUGGGAGGAA GACCAGUGGC GAAGGCGUU- CUGCUGGGCC GUAACUGACA CUGAGAGA-C GAAAGCUAAG GUAGCAAAUA
GGAUUAGAUA -CCCUAGUAG UCUUAGCUGU AAACGAUGCA CACUA--UGU UUU------G C--AA-UU-U GCAGAGCA-A
UAGCUAACG- CG-UUAAGUG UGCCGCCUGG GGAGUACAUU CGCAAGGAUG AAACUCAAA- GGA--AUUGA C-GGGGACCC
GCACAA-GCG GUGGAGCAUG UGGUUUAAUU CGAUGCAACG CGAAGAACC- UUACCAA-GA AUUGACAUGC UGCGAACAUU
UAUGAAAGUA AAAAGUCUAU UAA-CUUAG- ---------- -------UUA A-UAGCGCAG ACACAGGUGG UGCAUGGUUG
UCGUCAGCUC GUGCCGUGAG GUGUUAGGUU AAGUCCUGCA ACGAGCGCAA CCCUUGUCUU UAGUU----- ------AUU-
----U--A-- -CU-AGAGAG ACUGCC-GGU GAUAAACCGG AGGAAGGUGA GGAUGACGUC AAAUC-AGCA UGCCCCUUAC
AUCUUGGGCG ACUCACGUGC UACAAUGGU- CGGGACAAAG AGAUGCUACC CUGCGAAGGC AAGC-UAACC UCAAAAACCC
GAUCUCAGUU CGGAUUGCAG .......... .......... .......... .......... .......... ..........
.......... .......... .......... .......... .......... .......... .......... ..........
.......... .......... .......... .......... .......... .......... .......... ..........
.......... .......... ...
>AY702162.1.903_U|16S_rRNA|plastid|strain_RCC406|Eukaryota|Hacrobia|Haptophyta|Prymnesiophyceae|Prymnesiales|Prymnesiaceae|Dicrateria|Dicrateria_rotunda
.......... .......... .......... .......... .......... .......... .......... ..........
.......... .......... .......... .......... .......... .......... .......... ..........
.......... .......... .......... .......... .......... .......... .......... ..........
.......... .......... .......... .......... .......... .......... .......... ..........
.......... .......... .......... .......... .......... .......... .......... ..........
......CGAA AGCCUGACGG AGCAAUACCG CGUGAGGGAU GAAGGAUUUU GGUCUGUAAA CCUCUUUUCU CAAGAAAGAA
GUUC--UGAC G-GUACUUGA GGAAUAAGCA UCGGCUAACU CCGUGCCAGC AGCCGCGGUA AUA-CGGG-G GAUGCAAGCG
UUAUCCGGAA UCAUUGGGCG UAAAGCGCCU GUAGGUUGUU UAAUAAGUCU GUUGUU-AAA GACUAGGGCU UAACCCUAGA
AAAGCAA-UG GAAACUACUA GACUAGAGUA UGGCAGG-GG UAGAGGGAAU UUCUAGUGUA GCGGUG-AAA UGCGUAGAUA
UUAGAAAGAA CACCGGUGGC GAAAGCGCU- CUACUGGACC AUUACUGACA CUCAGAGG-C GAAAGCUAGG GUAGCAAAAG
GGAUUAGAUA -CCCCUGUAG UCCUAGCCGU AAACGAUGGA UACUACAUGU UGU------G U--UUAUUUC ACAGUAUG-G
UAGCUAACG- CG-UUAAGUA UCCCGCCUGG GGAGUACGCU CGCAAGGGUG AAACUCAAA- GGA--AUUGA C-GGGGGCCC
GCACAA-GCG GUGGAGCAUG UGGUUUAAUU CGAUGCAACG CGAAGAACC- UUACCAG-GG CUUGACAUAC UGCGAAUCUU
UCCGAAAGGA AAGAGUG--- --C-CUUCG- ---------- ---------- G-GAAUGCAG AUACAGGUGG UGCAUGGCUG
UCGUCAGCUC GUGUCGUGAG AUGUUGGGUU AAGUCCCGCA ACGAGCGCAA CCCUUGUUUU UAGUUACCA- -AU----UCG
--UUGGGUUU UCU-AGAAAG ACUGCC-GGU GACAAACCGG AGGAAGGUGA GGAUGACGUC AAGUC-AGCA UGCCCCUUAU
GUCCUGGGCU ACACACGUGC UACAAUGGU- UAGGACAAAG AGUUGCGAGC UUGUGAAAGU CAGC-UAAUC UCAUAAACCU
AGCCCAAGUU CAGAUUGUAG .......... .......... .......... .......... .......... ..........
.......... .......... .......... .......... .......... .......... .......... ..........
.......... .......... .......... .......... .......... .......... .......... ..........
.......... .......... ...
>LN735280|RCC_1712|Eukaryota|Stramenopiles|Ochrophyta|Bacillariophyta|Bacillariophyta_X|Fragilariales|Fragilariales_X|Fragilariaceae|Asterionellopsis|Asterionellopsis_glacialis
.......... .......... .......... .......... .......... .......... .......... ..........
.......... .......... .......... .......... .......... .......... .......... ..........
.......... .......... .......... .......... .......... .......... .......... ..........
.......... .......... .......... .......... .......... .......... .......... ..........
.......... .......... .......... .......... .......... .......... .......... ..........
.......... .......... .......... .......... .......... .......... .......... ..........
.......... .......... .......... ...GCU-ACU CCGUGCCAGC AGCCGCGGUA AGA-CGGA-G GAUGCAAGUG
UUAUCCGGAA UCACUGGGCG UAAAGCGUCU GUAGGUGGUU UAAUAAGUCA ACUGUU-AAA UCUUGAGGCU CAACCUCAAA
AUCGCAG-UC GAAACUAUUA GACUAGAGUA UAGUAGG-GG UAAAGGGAAU UUCCAGUGGA GCGGUG-AAA UGCGUAGAGA
UUGGAAAGAA CACCGAUGGC GAAGGCACU- UUACUGGGCU AUUACUAACA CUCAGAGA-C GAAAGCUAGG GUAGCAAAUG
GGAUUAGAUA -CCCCAGUAG UCCUAGCUGU AAACAAUGGA UACUAGAUGU UGAACAGA-U C--GACCUGU GCAGUAUU-A
AAGCUAACG- CG-UUAAGUA UCCCGCCUGG GAAGUAUGCU CGCAAGAGUG AAACUCAAA- GGA--AUUGA C-GGGGGCCC
GCACAA-GCG GUGGAGCAUG UGGUUUAAUU CGAUGCAACG CGAAGAACC- UUACCAG-GG UUUGACAUGA UACGAAUUUC
UUUGAAAGAA GAAAGUG--- --C-CGUUU- ---------- ---------- G-GAACGUAU ACACAGGUGG UGCAUGGCUG
UCGUCAGCUC GUGUCGUGAG AUGUUGGGUU AAGUCCCGCA ACGAGCGCAA CCCUUAUUUU UAGUUGC--- --CU--UUA-
-U--G-GAAC UCU-AGAAAG ACUGCC-GGU UAUAAACCGG AGGAAGGCGG GGAUGACGUC AAGUC-AGCA UGCCCCUUAC
ACCCUGGGCU ACACACGUGC UACAAUGGG- CGAGACAAUG AGACGCAAAU CUGUGAAGAC UAGC-UAAUC U-AUAAACUC
GUUCUAAGUU CGGAUUGCA. .......... .......... .......... .......... .......... ..........
.......... .......... .......... .......... .......... .......... .......... ..........
.......... .......... .......... .......... .......... .......... .......... ..........
.......... .......... ...
>JF489944.1.678_U|16S_rRNA|plastid||Eukaryota|Hacrobia|Haptophyta|Prymnesiophyceae|Isochrysidales|Isochrysidaceae|Isochrysis|Isochrysis_galbana
.......... .......... .......... .......... .......... .......... .......... ..........
.......... .......... .......... .......... .......... .......... .......... ..........
.......... .......... .......... .......... .......... .......... .......... ..........
.......... .......... .......... .......... .......... .......... .......... ..........
.......... .......... .......... .......... .......... .......... .......... ..........
.......... .......... .......... .......... .......... .......... .......... ..........
.......... .......... .......... ..GGCUAACU CCGUGCCAGC AGCCGCGGUA AUA-CGGG-G GAUGCAAGCG
UUAUCCGGAA UCAUUGGGCG UAAAGCGCCU GUAGGUUGUU UAGUAAGUCC AUUGUU-AAA GACCAGGGCU UAACCCUGGG
AAAGCAA-UA GAAACUACUA GACUUGAGUA UGGCAGG-GG UAGAGGGAAU UUCUAGUGUA GCGGUG-AAA UGCGUAGAUA
UUAGAAAGAA CACCGGUGGC GAAAGCGCU- CUACUGGACC AUUACUGACA CUGAGAGG-C GAAAGCUAGG GUAGCAAAAG
GGAUUAGAUA -CCCCUGUAG UCCUAGCCGU AAACGAUGGA UACUAGGUGU UGU------G C--AGUUCGU ACAGUAUC-U
UAGCUAACG- CG-UUAAGUA UCCCGCCUGG GGAGUACGCU CGCAAGGGUG AAACUCAAA- GGA--AUUGA C-GGGGGCCC
GCACAA-GCG GUGGAGCAUG UGGUUUAAUU CGAUGCAACG CGAAGAACC- UUACCAG-GG CUUGACAUAC UACAGAUCUU
UUAGAGAUAA AAGAGUG--- --C-CUUCG- ---------- ---------- G-GAAUGUAG AUACAGGUGG UGCAUGGCUG
UCGUCAGCUC GUGUCGUGAG AUGUUGGGUU AAGUCCCGCA ACGAGCGCAA CCCUCGUUUU UAGUUGCCA- -AU----UUA
--UUGGGCUU UCU-AGAGAG ACUGCC-GGU GAAAAACCGG AGGAAGGUGA GGAUG..... .......... ..........
.......... .......... .......... .......... .......... .......... .......... ..........
.......... .......... .......... .......... .......... .......... .......... ..........
.......... .......... .......... .......... .......... .......... .......... ..........
.......... .......... .......... .......... .......... .......... .......... ..........
.......... .......... ...
>LN735258|RCC_1464|Eukaryota|Hacrobia|Haptophyta|Prymnesiophyceae|Prymnesiophyceae_X|Syracosphaerales|Syracosphaerales_X|Syracosphaeraceae|Syracosphaera|Syracosphaera_pulchra
.......... .......... .......... .......... .......... .......... .......... ..........
.......... .......... .......... .......... .......... .......... .......... ..........
.......... .......... .......... .......... .......... .......... .......... ..........
.......... .......... .......... .......... .......... .......... .......... ..........
.......... .......... .......... .......... .......... .......... .......... ..........
.......... .......... .......... .......... .......... .......... .......... ..........
.......... .......... .......... .........U CCGUGCCAGC AGCCGCGGUA AUA-CGGG-G GAUGCAAGCG
UUAUCCGGAA UCAUUGGGCG UAAAGCGCCU GUAGGUUGCU UGAUAAGUCU GUCGUU-AAA GCUUAGGGCU CAACCCUAAA
AAAGCGA-UG GAAACUGACA AGCUUGAGUA UGGUAGG-GG UAGAGGGAAU UUCUAGUGUA GCGGUG-AAA UGCGUAGAUA
UUAGAAAGAA CACCGGUGGC GAAGGCGCU- CUACUGGACC AUUACUGACA CUCAGAGG-C GAAAGCUAGG GGAGCAAAAG
GGAUUAGAUA -CCCCUGUAG UCCUAGCCGU AAACGAUGGA UACUAGAUGU UG-------G A--UUUAUAG ACAGUAUC-G
UAGCUAACG- CG-UUAAGUA UCCCGCCUGG GGAGUACGCU CGCAAGGGUG AAACUCAAA- GGA--AUUGA C-GGGGGCCC
GCACAA-GCA GUGGAGCAUG UGGUUUAAUU CGAUGCAACG CGAAGAACC- UUACCAG-GG CUUGACAUAC UACAAAUCUU
UUAGAGAUAG AAGAGUG--- --C-UUUCG- ---------- ---------- A-GAAUGUAG AUACAGGUAG UGCAUGGCUG
UCGUCAGCUC GUGUCGUGAG AUGUUGGGUU AAGUCCCGCA ACGAGCGCAA CCCUCGUUUU UAGUUGCCA- -AU----UUA
--UUGGUUUU UUU-AGAAAG ACUGCC-GGU GACAAACCGG AGGAAGGUGA GGAUGACGUC AAGUC-AGCA UGCUCCUUAU
GUCCUGGGCU ACACACGUGC UACAAUGAU- GAAGACAAAG AGUCGCCAAU CUGCGAAGAC GAGC-UAAUC UCGUAAACUU
CAUCUAAGUU CGGAUUGUAG GCUGCAACUC .......... .......... .......... .......... ..........
.......... .......... .......... .......... .......... .......... .......... ..........
.......... .......... .......... .......... .......... .......... .......... ..........
.......... .......... ...
>LN735220|RCC_1129|Eukaryota|Hacrobia|Haptophyta|Prymnesiophyceae|Prymnesiophyceae_X|Coccolithales|Coccolithales_X|Calcidiscaceae|Calcidiscus|Calcidiscus_leptoporus
.......... .......... .......... .......... .......... .......... .......... ..........
.......... .......... .......... .......... .......... .......... .......... ..........
.......... .......... .......... .......... .......... .......... .......... ..........
.......... .......... .......... .......... .......... .......... .......... ..........
.......... .......... .......... .......... .......... .......... .......... ..........
.......... .......... .......... .......... .......... .......... .......... ..........
.......... .......... .......... .......... ........GC AGCCGCGGUA AUA-CGGG-G GAUGCAAGCG
UUAUCCGGAA UCAUUGGGCG UAAAGCGCCU GUAGGUUGUC UAAUAAGUCC GUUGUU-AAA GACCAGGGCU UAACCCUGGG
AAAGCAA-UG GAAACUACUA GGCUUGAGUA UGGUAGG-GG UAGAGGGAAU UUCUAGUGUA GCGGUG-AAA UGCGUAGAUA
UUAGAAAGAA CACCGGUGGC GAAAGCGCU- CUACUGGGCC AUUACUGACA CUCAGAGG-C GAAAGCUAGG GGAGCGAAAG
GGAUUAGAUA -CCCCUGUAG UCCUAGCCGU AAACGAUGGA UACUAGGUGU UG-------U G--UUUUUAU ACAGUAUC-G
UAGCUAACG- CG-UUAAGUA UCCCGCCUGG GGAGUACGCU CGCAAGGGUG AAACUCAAA- GGA--AUUGA C-GGGGGCCC
GCACAA-GCG GUGGAGCAUG UGGUUUAAUU CGAUGCAACG CGAAGAACC- UUACCAG-GG CUUGACAUAC UACAAAUCUU
UUUGAGACGA AAGAGUG--- --C-CUUCG- ---------- ---------- G-GAAUGUAG AUACAGGUGG UGCAUGGCUG
UCGUCAGCUC GUGUCGUGAG AUGUUGGGUU AAGUCCCGCA ACGAGCGCAA CCCUCGUUUU UAGUUGCCA- -AU----UUA
--UUGGGAUU UCU-AGAGAG ACUGCC-GAU GAUAAAUCGG AGGAAGGUGA GGAUGACGUC AAGUC-AGCA UGCCCCUUAU
GUCCUGGGCC ACACACGUGC UACAAUGGC- AAAGACAAAG AGUCGCAAAU UCGCGAGAAC UAGC-UAAUC UCAUAAACUU
UGCCCAGGUU CC........ .......... .......... .......... .......... .......... ..........
.......... .......... .......... .......... .......... .......... .......... ..........
.......... .......... .......... .......... .......... .......... .......... ..........
.......... .......... ...
>LN735224|RCC_1186|Eukaryota|Hacrobia|Haptophyta|Prymnesiophyceae|Prymnesiophyceae_X|Prymnesiales|Prymnesiales_X|Chrysochromulinaceae|Chrysochromulina|Chrysochromulina_camella
.......... .......... .......... .......... .......... .......... .......... ..........
.......... .......... .......... .......... .......... .......... .......... ..........
.......... .......... .......... .......... .......... .......... .......... ..........
.......... .......... .......... .......... .......... .......... .......... ..........
.......... .......... .......... .......... .......... .......... .......... ..........
.......... .......... .......... .......... .......... .......... .......... ..........
.......... .......... .......... ........CU CCGUGCCAGC AGCCGCGGUA AUA-CGGG-G GAUGCAAGCG
UUAUCCGGAA UCAUUGGGCG UAAAGCGCCU GUAGGUUGUU UACUAAGUCU GUUGUU-AAA GACUAGGGCU UAACCCUAGA
AAAGCAA-UG GAAACUUGUA GACUAGAGUA UGGCAGG-GG UAGAGGGAAU UUCUAGUGUA GCGGUG-AAA UGCGUAGAUA
UUAGAAAGAA CACCAGUGGC GAAAGCGCU- CUACUGGACC AUUACUGACA CUCAGAGG-C GAAAGCUAGG GUAGCAAAAG
GGAUUAGAUA -CCCCUGUAG UCCUAGCCGU AAACGAUGGA UACUAGAUGU UGU------G C--AU--AGU ACAGUAUC-G
UAGCUAACG- CG-UUAAGUA UCCCGCCUGG GGAGUACGCU CGCAAGGGUG AAACUCAAA- GGA--AUUGA C-GGGGGCCC
GCACAA-GCG GUGGAGCAUG UGGUUUAAUU CGAUGCAACG CGAAGAACC- UUACCAG-GG CUUGACAUAC UACAAAUUCU
UUUGAGAAAG AGAAGUG--- --C-CUUCG- ---------- ---------- G-GAAUGUAG AUACAGGUGG UGCAUGGCUG
UCGUCAGCUC GUGUCGUGAG AUGUUGGGUU AAGUCCCGCA ACGAGCGCAA CCCUUAUUUU UAGUUACCA- -AU----UCG
--UUGGGUUU UUU-AGAAAG ACUGCC-GGU GACAAACCGG AGGAAGGUGA GGAUGACGUC AAGUC-AGCA UGCCCCUUAU
GUCCUGGGCU ACACACGUGC UACAAUGGU- UAAGACAAAG AGUUGCAAGC UCGUGAGAGU UAGC-UAAUC UAUUAAACUU
AGCCUAAGUU CAGAUUGUAG G......... .......... .......... .......... .......... ..........
.......... .......... .......... .......... .......... .......... .......... ..........
.......... .......... .......... .......... .......... .......... .......... ..........
.......... .......... ...
>LN735221|RCC_1145|Eukaryota|Hacrobia|Haptophyta|Prymnesiophyceae|Prymnesiophyceae_X|Coccolithales|Coccolithales_X|Calcidiscaceae|Calcidiscus|Calcidiscus_quadriperforatus
.......... .......... .......... .......... .......... .......... .......... ..........
.......... .......... .......... .......... .......... .......... .......... ..........
.......... .......... .......... .......... .......... .......... .......... ..........
.......... .......... .......... .......... .......... .......... .......... ..........
.......... .......... .......... .......... .......... .......... .......... ..........
.......... .......... .......... .......... .......... .......... .......... ..........
.......... .......... .......... .......... .CGUGCCAGC AGCCGCGGUA AUA-CGGG-G GAUGCAAGCG
UUAUCCGGAA UCAUUGGGCG UAAAGCGCCU GUAGGUUGUC UAAUAAGUCC GUUGUU-AAA GACCAGGGCU UAACCCUGGG
AAAGCAA-UG GAAACUACUA GGCUUGAGUA UGGUAGG-GG UAGAGGGAAU UUCUAGUGUA GCGGUG-AAA UGCGUAGAUA
UUAGAAAGAA CACCGGUGGC GAAAGCGCU- CUACUGGGCC AUUACUGACA CUCAGAGG-C GAAAGCUAGG GGAGCGAAAG
GGAUUAGAUA -CCCCUGUAG UCCUAGCCGU AAACGAUGGA UACUAGGUGU UG-------U G--UUUUUAU ACAGUAUC-G
UAGCUAACG- CG-UUAAGUA UCCCGCCUGG GGAGUACGCU CGCAAGGGUG AAACUCAAA- GGA--AUUGA C-GGGGGCCC
GCACAA-GCG GUGGAGCAUG UGGUUUAAUU CGAUGCAACG CGAAGAACC- UUACCAG-GG CUUGACAUAC UACAAAUCUU
UUUGAGACGA AAGAGUG--- --C-CUUCG- ---------- ---------- G-GAAUGUAG AUACAGGUGG UGCAUGGCUG
UCGUCAGCUC GUGUCGUGAG AUGUUGGGUU AAGUCCCGCA ACGAGCGCAA CCCUCGUUUU UAGUUGCCA- -AU----UUA
--UUGGGAUU UCU-AGAGAG ACUGCC-GAU GAUAAAUCGG AGGAAGGUGA GGAUGACGUC AAGUC-AGCA UGCCCCUUAU
GUCCUGGGCC ACACACGUGC UACAAUGGC- AAAGACAAAG AGUCGCAAAU UCGCGAGAAC UAGC-UAAUC UCAUAAACUU
UGCCCAAGUU CGGAUUGUAG GCUGCAACUC GC........ .......... .......... .......... ..........
.......... .......... .......... .......... .......... .......... .......... ..........
.......... .......... .......... .......... .......... .......... .......... ..........
.......... .......... ...
>LN735250|RCC_1435|Eukaryota|Hacrobia|Haptophyta|Prymnesiophyceae|Prymnesiophyceae_X|Prymnesiales|Prymnesiales_X|Prymnesiaceae|Prymnesium|Prymnesium_parvum
.......... .......... .......... .......... .......... .......... .......... ..........
.......... .......... .......... .......... .......... .......... .......... ..........
.......... .......... .......... .......... .......... .......... .......... ..........
.......... .......... .......... .......... .......... .......... .......... ..........
.......... .......... .......... .......... .......... .......... .......... ..........
.......... .......... .......... .......... .......... .......... .......... ..........
.......... .......... .......... .......... .......... .GCCGCGGUA AUA-CGGG-G GAUGCAAGCG
UUAUCCGGAA UCAUUGGGCG UAAAGCGCCU GUAGGUUGUU UAAUAAGUCC GUUGUU-AAA GACUAGGGCU UAACCCUAGA
AAAGCGA-UG GAAACUACUA GACUUGAGUA UGGCAGG-GG UAGAGGGAAU UUCUAGUGUA GCGGUG-AAA UGCGUAGAUA
UUAGAAAGAA CACCGGUGGC GAAAGCGCU- CUACUGGACC AUUACUGACA CUCAGAGG-C GAAAGCUAGG GUAGCAAAAG
GGAUUAGAUA -CCCCUGUAG UCCUAGCCGU AAACGAUGGA UACUAGAUGU UGU------A U--AUAUUUU ACAGUAUC-G
UAGCUAACG- CG-UUAAGUA UCCCGCCUGG GGAGUACGCU CGCAAGGGUG AAACUCAAA- GGA--AUUGA C-GGGGGCCC
GCACAA-GCG GUGGAGCAUG UGGUUUAAUU CGAUGCAACG CGAAGAACC- UUACCAG-GG CUUGACAUAC UGCGAAUCUU
UUUGAAAGGA AAGAGUG--- --C-CUUCG- ---------- ---------- G-GAAUGCAG AUACAGGUGG UGCAUGGCUG
UCGUCAGCUC GUGUCGUGAG AUGUUGGGUU AAGUCCCGCA ACGAGCGCAA CCCUUAUUUU UAGUUACCA- -AU----UUA
-CUUGGGUUC UCU-AGAAAG ACUGCC-GGU GACAAACCGG AGGAAGGUGA GGAUGACGUC AAGUC-AGCA UGCCCCUUAU
GUCCUGGGCU ACACACGUGC UACAAUGGU- UGGGACAAAG AGUUGCAAGU UUGCAAAAAC AAGC-UAAUC UCAUAAAC..
.......... .......... .......... .......... .......... .......... .......... ..........
.......... .......... .......... .......... .......... .......... .......... ..........
.......... .......... .......... .......... .......... .......... .......... ..........
.......... .......... ...
>LN735517.1.761_U|16S_rRNA|plastid|strain_RCC_999|Eukaryota|Archaeplastida|Chlorophyta|Chloropicophyceae|Chloropicales|Chloropicaceae|Chloroparvula|Chloroparvula_B2_sp.
.......... .......... .......... .......... .......... .......... .......... ..........
.......... .......... .......... .......... .......... .......... .......... ..........
.......... .......... .......... .......... .......... .......... .......... ..........
.......... .......... .......... .......... .......... .......... .......... ..........
.......... .......... .......... .......... .......... .......... .......... ..........
.......... .......... .......... .......... .......... .......... .......... ..........
.......... .......... .......... .....UAACU CCGUGCCAGC AGCCGCGGUA AUA-CGGG-G GAUGCAAGCG
UUAUUCGGAA UUAUUGGGCG UAAAGCGUCU GUAGGUGGCU AAAUAAGUCU GGUGUU-AAA UACUGAAGCU CAACUUCAGA
CCUGCAU-CA GAAACUAUUU AGCUUGAGUA CGUUAGA-GG CAGGGGGAAU UCCCAGUGUA GCGGUG-AAA UGCGUAGAUA
UUGGGAGGAA CACCAACGGC GAAGGCACC- CUGCUGGGCC GAUACUGACA CUCAAGGA-C GAAAGCUAGG GGAGCGAAUG
GGAUUAGAUA -CCCCAGUAG UCCUAGCUGU CAACGAUGGA GGCUAAACGU UGU------C C--AU-UUGG CCAGCGUU-G
AAGUUAACG- CG-UUAAGCC UCCCGCCUGG GGAGUACGCU CGCAAGGGUG AAACUCAAA- GGA--AUUGA C-GGGGACCC
GCACAA-GCG GUGGAGCAUG UGGUUUAAUU CGAUGCAACG CGAAGAACC- UUACCAG-GG CUUGACAUGC CGCGAAUCGC
UAUGAAA-AU AGUGGAG--- --C-CG-AA- ---------- ---------- --AGGCGCGG UCACAGGUGG UGCAUGGCUG
UCGUCAGCUC GUGUCGUGAG AUGUUGGGUU AAGUUCCGCA ACGAGCGCAA CCCUUAUCCC CAGUUACCU- -UU-------
--UUAGGAAC -CU-GUGGAG ACUGCC-GGU GUUAAGCCGG AGGAAGGUGA GGACGACGUC AAGUC-AUCA UGCCCCUUAC
GCCCUGGGCU ACUCACGUGC UACAAUGGC- UAGGACAAUG GGAUGCCACC CUGCGAAGGC GAGC-UAACC CC........
.......... .......... .......... .......... .......... .......... .......... ..........
.......... .......... .......... .......... .......... .......... .......... ..........
.......... .......... .......... .......... .......... .......... .......... ..........
.......... .......... ...
>LN735504.1.1087_U|16S_rRNA|plastid|strain_RCC_971|Eukaryota|Stramenopiles|Ochrophyta|Pelagophyceae|Pelagomonadales|Pelagomonadaceae|Pelagomonas|Pelagomonas_calceolata
.......... .......... .......... .......... .......... .......... .......... ..........
.......... .......... .......... .......... .......... .......... .......... ..........
.....CAGCA GGA-A-CCGC UGCUAAUGUC CCAUA----- --UA-CCUUU UG--GUGAAA ---AG-A--- -GUAAUC---
-----UGCCU AAGGAGGAGC UCGCGUCUGA UUAGCUAGUU GGUAGGGUAA -AGGCCUACC AAGGCGAUGA UCAGUAGCUG
GUUUGAGAGG AUGAUCAGCC ACACUGGGAC UGAGACACGG CCCAGACUCC UACGGGAGGC AGCAGUGAGG AAUUUUCCGC
AAUGGGCGCA AGCCUGACGG AGCAAUACCG CGUGAGGGAU GACGGCCUUU GGGUUGUAAA CCUCUUUUUU CAAGGAGGAA
GUUC--UGAC GUGUACUUGA AGAAUAAGCA UCGGCUAACU CCGUGCCAGC AGCCGCGGUA AGA-CGGA-G GAUGCAAGUG
UUAUCCGGAA UUAUUGGGCG UAAAGCGUCU GUAGGUUGCC UAACAAGUCU GUUGUU-AAA GGUUAAAGCU UAACUUUAAA
ACUGCAG-CA GAAACUGCUA GGCUUGAGUA CAGUCGA-AG UAGAGGGAAU UUCCAGUGAA GCGGUG-AAA UGCGUAGAUA
UUGGAAGGAA CACCAAUGGC GAAAGCACU- CUACUAGACU UUUACUGACA CUCAGAGA-C GAAAGCUAGG GUAGCAAAUG
GGAUUAGAUA -CCCCAGUAG UCCUAGCCGU AAACGAUGGA UACUAAACAU UGC-GUGC-A UCGAUCCGC- GUGGUGUU-A
UAGCUAACG- CG-UUAAGUA UCCCGCCUGG GGAGUAUGCU CGCAAGGGUG AAACUCAAA- GGA--AUUGA C-GGGGGCCC
GCACAA-GCG GUGGAGCAUG UGGUUUAAUU UGAUGCAACG CGAAGAACC- UUACCAG-GG UUUGACAUGG UGUUAAUUCU
UU-G-AAAAA AGAAGUA--- --CCGUUCG- ---------- ---------- CGGUAGACAC ACACAGGUGG UGCAUGGCUG
UCGUCAGCUC GUGUCGUGAG AUGUUGGGUU AAGUCCCGCA ACGAGCGCAA CCCCUGUUUU UAGUUACAA- ----------
------GUAA UCU-AAAAAG ACUAUC-GGU UAUAAACCGG AGGAAGGUGG GGACGACGUC AAGUC-AGCA UGCCCCUUAU
ACCCUGGGCU ACACACGUGC UACAUUGGG- UAGGACAAUG AGACGCCAAA CCGUGAGGUC GAGC-UAAUC U-ACAA....
.......... .......... .......... .......... .......... .......... .......... ..........
.......... .......... .......... .......... .......... .......... .......... ..........
.......... .......... .......... .......... .......... .......... .......... ..........
.......... .......... ...
>LN735225.1.797_U|16S_rRNA|plastid|strain_RCC_1188|Eukaryota|Hacrobia|Haptophyta|Prymnesiophyceae|Prymnesiales|Prymnesiaceae|Haptolina|Haptolina_ericina
.......... .......... .......... .......... .......... .......... .......... ..........
.......... .......... .......... .......... .......... .......... .......... ..........
.......... .......... .......... .......... .......... .......... .......... ..........
.......... .......... .......... .......... .......... .......... .......... ..........
.......... .......... .......... .......... .......... .......... .......... ..........
.......... .......... .......... .......... .......... .......... .......... ..........
.......... .......... .......... .......... ...UGCCAGC AGCCGCGGUA AUAUCGGG-G GAUGCAAGCG
UUAUCCGGAA UCAUUGGGCG UAAAGCGCCU GUAGGUUGUU UAAUAAGUCU GUUGUU-AAA GACUAGGGCU CAACCCUAGA
AAAGCAA-UG GAAACUACUA GACUAGAGUA UGGCAGG-GG UAGAGGGAAU UUCUAGUGUA GCGGUG-AAA UGCGUAGAUA
UUAGAAAGAA CACCAGUGGC GAAAGCGCU- CUACUGGACC AUUACUGACA CUCAGAGG-C GAAAGCUAGG GUAGCAAAAG
GGAUUAGAUA -CCCCUGUAG UCCUAGCCGU AAACGAUGGA UACUAGAUGU UGU------A U--UUAUUUU ACAGUAUC-G
UAGCUAACG- CG-UUAAGUA UCCCGCCUGG GGAGUACGCU CGCAAGGGUG AAACUCAAA- GGA--AUUGA C-GGGGGCCC
GCACAA-GCG GUGGAGCAUG UGGUUUAAUU CGAUGCAACG CGAAGAACC- UUACCAG-GG CUUGACAUAC UGCGAAUUUU
UUUGAAAAAA AAGAGUG--- --C-CUUCG- ---------- ---------- G-GAAUGCAG AUACAGGUGG UGCAUGGCUG
UCGUCAGCUC GUGUCGUGAG AUGUUGGGUU AAGUCCCGCA ACGAGCGCAA CCCUUGUUUU UAGUUACCA- -AU----UCG
--UUGGGUUU UCU-AGAAAG ACUGCC-GGU GACAAACCGG AGGAAGGUGA GGAUGACGUC AAGUC-AGCA UGCCCCUUAU
GUCCUGGGCU ACACACGUGC UACAAUGGU- UAGGACAAAG AGUUGCAAAU UUGCAAAAAU UAGC-UAAUC UCGUAAACCU
AGCCUAAGUU CAGAUUGUAG GCUGCAA... .......... .......... .......... .......... ..........
.......... .......... .......... .......... .......... .......... .......... ..........
.......... .......... .......... .......... .......... .......... .......... ..........
.......... .......... ...
>LN735238.1.808_U|16S_rRNA|plastid|strain_RCC_1358|Eukaryota|Hacrobia|Haptophyta|Prymnesiophyceae|Coccolithales|Hymenomonadaceae|Ochrosphaera|Ochrosphaera_neapolitana
.......... .......... .......... .......... .......... .......... .......... ..........
.......... .......... .......... .......... .......... .......... .......... ..........
.......... .......... .......... .......... .......... .......... .......... ..........
.......... .......... .......... .......... .......... .......... .......... ..........
.......... .......... .......... .......... .......... .......... .......... ..........
.......... .......... .......... .......... .......... .......... .......... ..........
.......... .......... .......... ......UACU CCGUGCCAGC AGCCGCGGUA AUA-CGGG-G GAUGCAAGCG
UUAUCCGGAA UCAUUGGGCG UAAAGCGCCU GUAGGUUGUC UAAUAAGUCU GUUGUU-AAA GACUAGGGCU UAACCCUGGG
AAAGCGA-UG GAAACUACUA GGCUUGAGUA UGGUAGG-GG UAGAGGGAAU UUCUAGUGUA GCGGUG-AAA UGCGUAGAUA
UUAGAAAGAA CACCGGUGGC GAAAGCGCU- CUACUGGGCC AUUACUGACA CUGAGAGG-C GAAAGCUAGG GGAGCAAAAG
GGAUUAGAUA -CCCCUGUAG UCCUAGCCGU AAACGAUGGA UACUAGGUGU UG-------U A--UUAUUAU ACAGUAUC-G
UAGCUAACG- CG-UUAAGUA UCCCGCCUGG GGAGUACGCU CGCAAGGGUG AAACUCAAA- GGA--AUUGA C-GGGGGCCC
GCACAA-GCG GUGGAGCAUG UGGUUUAAUU CGAUGCAACG CGAAGAACC- UUACCAG-GG CUUGACAUAC UACAAAUCUU
UUUGAGACGA AAGAGUG--- --C-CUUCG- ---------- ---------- G-GAAUGUAG AUACAGGUGG UGCAUGGCUG
UCGUCAGCUC GUGUCGUGAG AUGUUGGGUU AAGUCCCGCA ACGAGCGCAA CCCUCGUUUU UAGUUGCCA- -AU----UUA
--UUGGGAUU UCU-AGAGAG ACUGCC-GGU GAUAAACCGG AGGAAGGUGA GGAUGACGUC AAGUC-AGCA UGCCCCUUAU
GCCCUGGGCC ACACACGUGC UACAAUGAC- AAAGACAAAG AGUCGCAAAU UCGCGAGAAC UAGC-UAAUC UCAUAAACUU
UGUCCAAGUU CGGGAU-U-G UAGGCUGCAA CUC--GC... .......... .......... .......... ..........
.......... .......... .......... .......... .......... .......... .......... ..........
.......... .......... .......... .......... .......... .......... .......... ..........
.......... .......... ...
>LN735230.1.807_U|16S_rRNA|plastid|strain_RCC_1198|Eukaryota|Hacrobia|Haptophyta|Prymnesiophyceae|Coccolithales|Coccolithaceae|Coccolithus|Coccolithus_braarudii
.......... .......... .......... .......... .......... .......... .......... ..........
.......... .......... .......... .......... .......... .......... .......... ..........
.......... .......... .......... .......... .......... .......... .......... ..........
.......... .......... .......... .......... .......... .......... .......... ..........
.......... .......... .......... .......... .......... .......... .......... ..........
.......... .......... .......... .......... .......... .......... .......... ..........
.......... .......... ........CA UCGGCUAACU CCGUGCCAGC AGCCGCGGUA AUA-CGGG-G GAUGCAAGCG
UUAUCCAGAA UCAUUGGGCG UAAAGCGCCU GUAGGUUGUC UAAUAAGUCU GUUGUU-AAA GACUAGGGCU UAACCCUAGG
AAAGCAA-UG GAAACUACUA GGCUUGAGUA UGGUAGG-GG UAGAGGGAAU UUCUAGUGUA GCGGUG-AAA UGCGUAGAUA
UUAGAAAGAA CACCGGUGGC GAAAGCGCU- CUACUGGACC AUUACUGACA CUCAGAGG-C GAAAGCUAGG GGAGCGAAAG
GGAUUAGAUA -CCCCUGUAG UCCUAGCCGU AAACGAUGGA UACUAGGUGU UGU------- G--UUUAUAU ACAGUAUC-G
UAGCUAACG- CG-UUAAGUA UCCCGCCUGG GGAGUACGCU CGCAAGGGUG AAACUCAAA- GGA--AUUGA C-GGGGGCCC
GCACAA-GCG GUGGAGCAUG UGGUUUAAUU CGAUGCAACG CGAAGAACC- UUACCAG-GG CUUGACAUAC UGCAAAUCUU
UUCGAGACGA AAGAGUG--- --C-CUUCG- ---------- ---------- G-GAAUGCAG AUACAGGUGG UGCAUGGCUG
UCGUCAGCUC GUGUCGUGAG AUGUUGGGUU AAGUCCCGCA ACGAGCGCAA CCCUCGUCUU UAGUUGCCA- -AU----UUA
--UUGGGAUU UUU-AGAGAG ACUGCC-GAU GAUAAAUCGG AGGAAGGUGA GGAUGACGUC AAGUC-AGCA UGCCCCUUAU
GUCCUGGGCU ACACACGUGC UACAAUGGC- AAAGACAAAG AGUCGCAAAU UCGUAAGAAC UAGC-UAAUC UCAUAAACUU
UGCCCAAGUU CGGAUUGUAG GCUG...... .......... .......... .......... .......... ..........
.......... .......... .......... .......... .......... .......... .......... ..........
.......... .......... .......... .......... .......... .......... .......... ..........
.......... .......... ...
>FJ002171.1.1091_U|16S_rRNA|plastid||Eukaryota|Stramenopiles|Ochrophyta|Bacillariophyta|Bacillariophyta_X|Polar-centric-Mediophyceae|Cymatosira|Cymatosira_belgica
.......... .......... .......... .......... .......... .......... .......... ..........
.......... .......... .......... .......... .......... .......... .......... ..........
.......... .......... .......... .......... .......... .......... .......... ..........
.......... .......... .......... .......... .......... .......... .......... ..........
.......... .......... .......... .......... .......... .......... .......... ..........
.......... .......... ..ACAUACCG CGUGAAGGAA GACGGCCUAU GGGUUGUAAA CUUCUUUUCU CAGGGAGGAA
CUCAA-UGAC GUGUACCUGA GGAAUAAGCA UCGGCUAACU CCGUGCCAGC AGCCGCGGUA AGA-CGGA-G GAUGCAAGUG
UUAUCCGGAA UCACUGGGCG UAAAGCGUCU GUAGGUGGUU UAAUAAGUCA ACUGUU-AAA UCUUGAGGCU CAACUUCAAA
AUCGCAG-UC GAAACUAUUA GACUAGAGUA UAGUAGG-GG UAAAGGGAAU UUCCAGUGGA GCGGUG-AAA UGCGUAGAGA
UUGGAAAGAA CACCGAUGGC GAAGGCACU- UUACUGGGCU AUUACUAACA CUCAGAGA-C GAAAGCUAGG GUAGCAAAUG
GGAUUAGAUA -CCCCAGUAG UCCUAGCUGU AAACAAUGGA UACUAGAUGU UGAACAGA-U C--GACCUGU GCAGUAUU-A
AAGCUAACG- CG-UUAAGUA UCCCGCCUGG GAAGUAUGCG CGCAAGCGUG AAACUCAAA- GGA--AUUGA C-GGGGGCCC
GCACAA-GCG GUGGAGCAUG UGGUUUAAUU CGAUGCACAC GCGAAGAACC UUACCAG-GG UUUGACAUGA UACGAAUUUU
CUUGAAAGAG AAAAGUG--- --C-CGUUU- ---------- ---------- G-GAACGUAU ACACAGGUGG UGCAUGGCUG
UCGUCAGCUC GUGUCGUGAG AUGUUGGGUU AAGUCCCGCA ACGAGCGCAA CCCUUAUUUU UAGUUGC--- --C---UUUU
AU--G-GAAC UCU-AGAAAG ACUGCU-GGU UAUAAACCGG AGGAAGGCGG GGAUGACGUC AAGUC-AGCA UGCCCCUUAC
ACCCUGGGCU ACACACGUGC UACAUUGGG- CGAGACAAUG AGAUGCAACU CUGCGAAGAU UAGC-UAAUC U-AUAAACUC
GUUCUAAGUU CGGAUUGUAG GCUGCAACUC GCC-UGCAUG AAGGUGGAAU CGCUAGUAAU C-GCUGGUCA GCUAUACAGC
GGUGAAUUCG UUCCCGGGCC UUGUACACAC CGCCCGUCAC ACCAUGGAAG CUGGUUAUAC CCGAAGUCGU CACUCUAACC
A---UU-U-- -GGA-GGAGG AUGCCUAAGG UAGAAUUAAG UGACUGGGGU GAAGUCGUAA C-AAGGUAAC C.........
.......... .......... ...
>LN735198|Eukaryota|Hacrobia|Haptophyta|Prymnesiophyceae|Prymnesiophyceae_X|Isochrysidales|Isochrysidales_X|Isochrysidaceae|Tisochrysis|Tisochrysis_lutea
.......... .......... .......... .......... .......... .......... .......... ..........
.......... .......... .......... .......... .......... .......... .......... ..........
.......... .......... .......... .......... .......... .......... .......... ..........
.......... .......... .......... .......... .......... .......... .......... ..........
.......... .......... .......... .......... .......... .......... .......... ..........
.......... .......... .......... .......... .......... .......... .......... ..........
.......... G-GGAG--GA AUAA-AAGGA -CGGCUAACU CCGUGCCAGC AGCCGCGGUA AUA-CGGG-G GAUGCAAGCG
UUAUCCGGAA UCAUUGGGCG UAAAGCGCCU GUAGGUUGUU UAGUAAGUCC AUUGUU-AAA GACCAGGGCU UAACCCUGGG
AAAGCAA-UA GAAACUACUA GACUUGAGUA UGGCAGG-GG UAGAGGGAAU UUCUAGUGUA GCGGUG-AAA UGCGUAGAUA
UUAGAAAGAA CACCGGUGGC GAAAGCGCU- CUACUGGACC AUUACUGACA CUGAGAGG-C GAAAGCUAGG GUAGCAAAAG
GGAUUAGAUA -CCCCUGUAG UCCUAGCCGU AAACGAUGGA UACUAGGUGU UGU------G C--AGUUCGU ACAGUAUC-U
UAGCUAACG- CG-UUAAGUA UCCCGCCUGG GGAGUACGCU CGCAAGGGAA AGCCCUCAA- AGG--AUUGU C-GG---CUC
GGAUGA-A-- GUGAGACUUU U......... .......... .......... .......... .......... ..........
.......... .......... .......... .......... .......... .......... .......... ..........
.......... .......... .......... .......... .......... .......... .......... ..........
.......... .......... .......... .......... .......... .......... .......... ..........
.......... .......... .......... .......... .......... .......... .......... ..........
.......... .......... .......... .......... .......... .......... .......... ..........
.......... .......... .......... .......... .......... .......... .......... ..........
.......... .......... .......... .......... .......... .......... .......... ..........
.......... .......... ...
>LN735244.1.828_U|16S_rRNA|plastid|strain_RCC_1390|Eukaryota|Hacrobia|Haptophyta|Prymnesiophyceae|Prymnesiales|Prymnesiaceae|Prymnesium|Prymnesium_pigrum
.......... .......... .......... .......... .......... .......... .......... ..........
.......... .......... .......... .......... .......... .......... .......... ..........
.......... .......... .......... .......... .......... .......... .......... ..........
.......... .......... .......... .......... .......... .......... .......... ..........
.......... .......... .......... .......... .......... .......... .......... ..........
.......... .......... .......... .......... .......... .......... .......... ..........
.......... .......... GAAUAAAGCA UCGGCUAACU CCGUGCCAGC AGCCGCGGUA AUA-CGGG-G GAUGCAAGCG
UUAUCCGGAA UUAUUGGGCG UAAAGCGCCU GUAGGUUGUU UGGUAAGUCU GUUGUU-AAA GACUAAGGCU CAACCUUAGA
AAAGCAA-UA GAAACUGCUA GACUUGAGUA UGGCAGG-GG UAGAAGGAAU UUCUAGUGUA GCGGUG-AAA UGCGUAGAUA
UUAGAAAGAA CACCGGCGGC GAAAGCGCU- CUACUGGACC AUUACUGACA CUCAGAGG-C GAAAGCUAGG GUAGCAAAAG
GGAUUAGAUA -CCCCUGUAG UCCUAGCCGU AAACGAUGGA UACUAGAUGU UGC------A UA-UAAUCUU GCAGUAUC-G
UAGCUAACG- CG-UUAAGUA UCCCGCCUGG GGAGUACGCU CGCAAGGGUG AAACUCAAA- GGA--AUUGA C-GGGGGCCC
GCACAA-GCG GUGGAGCAUG UGGUUUAAUU CGAUGCAACG CGAAGAACC- UUACCAG-GG CUUGACAUAC UACAAAUCUU
UUUGAAAGGA AGGAGUA--- --C-CUUCG- ---------- ---------- G-GGAUGUAG AUACAGGUGG UGCAUGGCUG
UCGUCAGCUC GUGUCGUGAG AUGUUGGGUU AAGUCCCGCA ACGAGCGCAA CCCUUGUUCU UAGUUACCA- -UU-UAUUUA
--AUGGGUUC UCU-AAGAAG ACUGCC-GGU GACAAACCGG AGGAAGGUGA GGAUGACGUC AAGUC-AGCA UGCCCCUUAU
GUCCUGGGCU ACACACGUGC UACAAUGGU- UAAGACAAAG AGUCGCAAGU UUGUAAAGAC AAGC-UAAUC UCAUAAACUU
AAUCUAAGUU CAGAUUGUAG GCUGCAACUC GC........ .......... .......... .......... ..........
.......... .......... .......... .......... .......... .......... .......... ..........
.......... .......... .......... .......... .......... .......... .......... ..........
.......... .......... ...
>LN735248.1.765_U|16S_rRNA|plastid|strain_RCC_1433|Eukaryota|Hacrobia|Haptophyta|Prymnesiophyceae|Prymnesiales|Prymnesiaceae|Prymnesium|Prymnesium_patelliferum
.......... .......... .......... .......... .......... .......... .......... ..........
.......... .......... .......... .......... .......... .......... .......... ..........
.......... .......... .......... .......... .......... .......... .......... ..........
.......... .......... .......... .......... .......... .......... .......... ..........
.......... .......... .......... .......... .......... .......... .......... ..........
.......... .......... .......... .......... .......... .......... .......... ..........
.......... .......... .......... .......... .......... .GCCGCGGUA AUA-CGGG-G GAUGCAAGCG
UUAUCCGGAA UCAUUGGGCG UAAAGCGCCU GUAGGUUGUU UAAUAAGUCC GUUGUU-AAA GACUAGGGCU UAACCCUAGA
AAAGCGA-UG GAAACUACUA GACUUGAGUA UGGCAGG-GG UAGAGGGAAU UUCUAGUGUA GCGGUG-AAA UGCGUAGAUA
UUAGAAAGAA CACCGGUGGC GAAAGCGCU- CUACUGGACC AUUACUGACA CUCAGAGG-C GAAAGCUAGG GUAGCAAAAG
GGAUUAGAUA -CCCCUGUAG UCCUAGCCGU AAACGAUGGA UACUAGAUGU UGU------A U--AUAUUUU ACAGUAUC-G
UAGCUAACG- CG-UUAAGUA UCCCGCCUGG GGAGUACGCU CGCAAGGGUG AAACUCAAA- GGA--AUUGA C-GGGGGCCC
GCACAA-GCG GUGGAGCAUG UGGUUUAAUU CGAUGCAACG CGAAGAACC- UUACCAG-GG CUUGACAUAC UGCGAAUCUU
UUUGAAAGGA AAGAGUG--- --C-CUUCG- ---------- ---------- G-GAAUGCAG AUACAGGUGG UGCAUGGCUG
UCGUCAGCUC GUGUCGUGAG AUGUUGGGUU AAGUCCCGCA ACGAGCGCAA CCCUUAUUUU UAGUUACCA- -AU----UUA
-CUUGGGUUC UCU-AGAAAG ACUGCC-GGU GACAAACCGG AGGAAGGUGA GGAUGACGUC AAGUC-AGCA UGCCCCUUAU
GUCCUGGGCU ACACACGUGC UACAAUGGU- UGGGACAAAG AGUUGCAAGU UUGCAAAAAC AAGC-UAAUC UCAUAAACCU
AAC....... .......... .......... .......... .......... .......... .......... ..........
.......... .......... .......... .......... .......... .......... .......... ..........
.......... .......... .......... .......... .......... .......... .......... ..........
.......... .......... ...
>LN735197|AC_101Eukaryota|Hacrobia|Haptophyta|Prymnesiophyceae|Prymnesiophyceae_X|Isochrysidales|Isochrysidales_X|Isochrysidaceae|Isochrysis|Isochrysis_galbana
.......... .......... .......... .......... .......... .......... .......... ..........
.......... .......... .......... .......... .......... .......... .......... ..........
.......... .......... .......... .......... .......... .......... .......... ..........
.......... .......... .......... .......... .......... .......... .......... ..........
.......... .......... .......... .......... .......... .......... .......... ..........
.......... .......... .......... .......... .......... .......... .......... ..........
.......... .......... .........G ACGGCUAACU CCGUGCCAGC AGCCGCGGUA AUA-CGGG-G GAUGCAAGCG
UUAUUCGGAA UUAUUGGGCG UAAAGCGCCU GUAGGUUGUU UAGUAAGUCC GUUGUU-AAA UACUAGGGCU UAACCCUGGG
AAAGCAA-UA GAAACUACUA GACUUGAGUA UGGCAGG-GG UAGAGGGAAU UUCUAGUGUA GCGGUG-AAA UGCGUAGAUA
UUAGAAAGAA CACCGGCGGC GAAAGCGCU- CUACUGGACC AUUACUGACA CUGAGAGG-C GAAAGCUAGG GUAGCAAAAG
GGAUUAGAUA -CCCCUGUAG UCCUAGCCGU AAACGGUGGA UACUAGGUGU UGU------G C--AAAUUGU ACAGUAUC-U
UAGCUAACG- CG-UUAAGUA UCCCGCCUGG GGAGUACGCU CGCAAGAAAA AAACCUCAAA GGA--A---A A-GUGCAGCC
G......... .......... .......... .......... .......... .......... .......... ..........
.......... .......... .......... .......... .......... .......... .......... ..........
.......... .......... .......... .......... .......... .......... .......... ..........
.......... .......... .......... .......... .......... .......... .......... ..........
.......... .......... .......... .......... .......... .......... .......... ..........
.......... .......... .......... .......... .......... .......... .......... ..........
.......... .......... .......... .......... .......... .......... .......... ..........
.......... .......... .......... .......... .......... .......... .......... ..........
.......... .......... ...
>LN735353.1.815_U|16S_rRNA|plastid|strain_RCC_2343|Eukaryota|Archaeplastida|Chlorophyta|Mamiellophyceae|Mamiellales|Bathycoccaceae|Ostreococcus|Ostreococcus_lucimarinus
.......... .......... .......... .......... .......... .......... .......... ..........
.......... .......... .......... .......... .......... .......... .......... ..........
.......... .......... .......... .......... .......... .......... .......... ..........
.......... .......... .......... .......... .......... .......... .......... ..........
.......... .......... .......... .......... .......... .......... .......... ..........
.......... .......... .......... .......... .......... .......... .......... ..........
.......... .......... .......... .......... .....CCAGC AGCCGCGGUA -UA-CGGG-G GAUGCAAGCG
UUAUCCGGAA UCAUUGGGCG UAAAGCGCCU GUAGGUUGUU UAAUAAGUCC GUUGUU-AAA GACUAGGGCU UAACCCUAGA
AAAGCAA-UG GAAACUAUUA GACUAGAGUA UGGCAGG-GG UAGAGGGAAU UUCUAGUGUA GCGGUG-AAA UGCGUAGAUA
UUAGAAAGAA CACCGGCGGC GAAAGCGCU- CUACUGGACC AUUACUGACA CUCAGAGG-C GAAAGCUAGG GUAGCAAAAG
GGAUUAGAUA -CCCCUGUAG UCCUAGCCGU AAACGAUGGA UACUAGAUGU UGU------G C--UUUAUGU ACAGUAUC-G
UAGCUAACG- CG-UUAAGUA UCCCGCCUGG GGAGUACGCU CGCAAGGGUG AAACUCAAA- GGA--AUUGA C-GGGGGCCC
GCACAA-GCG GUGGAGCAUG UGGUUUAAUU CGAUGCAACG CGAAGAACC- UUACCAG-GG CUUGACAUAC UACGAAUUCU
CUUGAAAAAG AGAAGUG--- --C-CUUCG- ---------- ---------- G-GAAUGUAG AUACAGGUGG UGCAUGGCUG
UCGUCAGCUC GUGUCGUGAG AUGUUGGGUU AAGUCCCGCA ACGAGCGCAA CCCUUAUUUU UAGUUACUA- -AU----UCG
--UUAGGUUC UCU-AGAAAG ACUGCC-GGU GACAAACCGG AGGAAGGUGA GGAUGACGUC AAGUC-AGCA UGCCCCUUAU
GUCCUGGGCU ACACACGUGC UACAAUGGU- UAAGACAAAG AGUCGCGAGC UUGUAAAAGU CAGC-UAAUC UCAUAAAC-U
AGCCUAAGUU CAGA...... .......... .......... .......... .......... .......... ..........
.......... .......... .......... .......... .......... .......... .......... ..........
.......... .......... .......... .......... .......... .......... .......... ..........
.......... .......... ...
>LN735475.1.782_U|16S_rRNA|plastid|strain_RCC_864|Eukaryota|Stramenopiles|Ochrophyta|Pelagophyceae|Pelagomonadales|Pelagomonadaceae|Pelagomonas|Pelagomonas_calceolata
.......... .......... .......... .......... .......... .......... .......... ..........
.......... .......... .......... .......... .......... .......... .......... ..........
.......... .......... .......... .......... .......... .......... .......... ..........
.......... .......... .......... .......... .......... .......... .......... ..........
.......... .......... .......... .......... .......... .......... .......... ..........
.......... .......... .......... .......... .......... .......... .......... ..........
.......... .......... .......... .......... .....CCAGC AGCCGCGGUA AGA-CGGA-G GAUGCAAGUG
UUAUCCGGAA UUAUUGGGCG UAAAGCGUCU GUAGGUUGCC UAACAAGUCU GUUGUU-AAA GGUUAAAGCU UAACUUUAAA
ACUGCAG-CA GAAACUGCUA GGCUUGAGUA CAGUCGA-AG UAGAGGGAAU UUCCAGUGAA GCGGUG-AAA UGCGUAGAUA
UUGGAAGGAA CACCAAUGGC GAAAGCACU- CUACUAGACU UUUACUGACA CUCAGAGA-C GAAAGCUAGG GUAGCAAAUG
GGAUUAGAUA -CCCCAGUAG UCCUAGCCGU AAACGAUGGA UACUAAACAU UGC-GUGC-A UCGAUCCGC- GUGGUGUU-A
UAGCUAACG- CG-UUAAGUA UCCCGCCUGG GGAGUAUGCU CGCAAGGGUG AAACUCAAA- GGA--AUUGA C-GGGGGCCC
GCACAA-GCG GUGGAGCAUG UGGUUUAAUU UGAUGCAACG CGAAGAACC- UUACCAG-GG UUUGACAUGG UGUUAAUUCU
UU-G-AAAAA AGAAGUA--- --CCGUUCG- ---------- ---------- CGGUAGACAC ACACAGGUGG UGCAUGGCUG
UCGUCAGCUC GUGUCGUGAG AUGUUGGGUU AAGUCCCGCA ACGAGCGCAA CCCCUGUUUU UAGUUACAA- ----------
------GUAA UCU-AAAAAG ACUAUC-GGU UAUAAACCGG AGGAAGGUGG GGACGACGUC AAGUC-AGCA UGCCCCUUAU
ACCCUGGGCU ACACACGUGC UACAUUGGG- UAGGACAAUG AGACGCCAAA CCGUGAGGUC GAGC-UAAUC U-ACAAACCU
ACUCUAAGUU CGGAUUGGAG .......... .......... .......... .......... .......... ..........
.......... .......... .......... .......... .......... .......... .......... ..........
.......... .......... .......... .......... .......... .......... .......... ..........
.......... .......... ...
>FJ002177.1.1069_U|16S_rRNA|plastid||Eukaryota|Stramenopiles|Ochrophyta|Bacillariophyta|Bacillariophyta_X|Raphid-pennate|Pseudo-nitzschia|Pseudo-nitzschia_seriata
.......... .......... .........U GAACGCU-GG CGAGAUGCUU UACACAUGCA AGUCGUACGA GA--G-----
U---CUUU-- -----GACU- ---------C A-AGUGGCGG ACGGGUGAGU AACACGUAAG -AAUUUGCCU UUAGGAGGGG
GACAACAACU GGA-AACGGU UGCUAAUACC CCAUA---UG C-UU-UCG-- -A--GUGAAA U--GGAU-UU UUC-------
-----CGCCU AGAGAGAAGC UUGCGGCUGA UUAGCUUGUU GGUGAGGUAA -UGGCUUACC AAGGCGACGA UCAGUAUCUG
GUUUGAGAGG ACGAUCAGAC ACACUGGAAC UGAGACACGG UCCAGACUCC UACGGGAGGC AGCAGUGGGG AAUUUUCCGC
AAUGGGCGAA AGCCUGACGG AGCAAUCUCG CGUGAGGGAU GACUGCCUAU GGGUUGUAAA CCUCUUUUUU CAGGGAGGAA
U-AAA-UGAC GUGUACCUGA AGAAUAAGCA UCGGCUAACU CCGUGCCAGC AGCCGCGGUA AUA-CGGA-G GAUGCAAGUG
UUAUCCGGAA UCACUGGGCG UAAAGCGUCU GUAGGUGGUU UAAUAAGUCA ACUGUU-AAA UCUUGAGGCU CAACUUCAAA
AUCGCAG-UC GAAACUAUUA GACUAGAGUA UAGUAGG-GG UAAAGGGAAU UUCCAGUGGA GCGGUG-AAA UGCGUAGAGA
UUGGAAAGAA CACCGAUGGC GAAGGCACU- UUACUGGGCU AUUACUGACA CUCAGAGA-C GAAAGCUAGG GUAGCAAAUG
GGAUUAGAUA -CCCCAGUAG UCCUAGCUGU AAACAAUGGA UACUAGAUGU UGAACAGA-U C--GACCUGU GCAGUAUC-A
AAGCUAACG- CG-UUAAGUA UCCCGCCUGG GAAGUAUGCU CGCAAGAGUG AAACUCAAA- GGA--AUUGA C-GGGGGCCC
GCACAA-GCG GUGGAGCAUG UGGUUUAAUU CGAUGCAACG CGAAGAACC- UUACCAG-GG UUUGACAUGA UACGAAUUUC
UUUGAAAAAA GAAAGUG--- --C-CUUAU- ---------- ---------- G-GAACGUAU ACACAGGUGG UGCAUGGCUG
UCGUCAGCUC GUGUCGUGAG AUGUUGGGUU AAGUCCCGCA ACGAGCGCAA CCCUCAUUUU UAGUUGC--- --C---UUA-
-U--AGGAA- UCU-AGAAAG A......... .......... .......... .......... .......... ..........
.......... .......... .......... .......... .......... .......... .......... ..........
.......... .......... .......... .......... .......... .......... .......... ..........
.......... .......... .......... .......... .......... .......... .......... ..........
.......... .......... .......... .......... .......... .......... .......... ..........
.......... .......... ...
>LN735204.1.792_U|16S_rRNA|plastid|strain_RCC_1019|Eukaryota|Archaeplastida|Chlorophyta|Chloropicophyceae|Chloropicales|Chloropicaceae|Chloropicon|Chloropicon_sieburthii
.......... .......... .......... .......... .......... .......... .......... ..........
.......... .......... .......... .......... .......... .......... .......... ..........
.......... .......... .......... .......... .......... .......... .......... ..........
.......... .......... .......... .......... .......... .......... .......... ..........
.......... .......... .......... .......... .......... .......... .......... ..........
.......... .......... .......... .......... .......... .......... .......... ..........
.......... .......... .......... .....UAACU CCGUGCCAGC AGCCGCGGUA AGA-CGGG-G GAUGCAAGCG
UUAUUCGGAA UUAUUGGGCG UAAAGCGUCU GUAGGUGGUG AGGAAAGUGU UUUGUU-AAA GAUCAGGGCU CAACCCUGGG
AAAGCAG-AG CAAACUAUCU CACUUGAGUU CGGUAGG-GG CAGAGAGAAU UCCCAGUGUA GCGGUG-AAA UGCGUAGAUA
UUGGGAGGAA GACCAGUGGC GAAGGCGUU- CUGCUGGGCC GUAACUGACA CUGAGAGA-C GAAAGCUAAG GUAGCAAAUA
GGAUUAGAUA -CCCUAGUAG UCUUAGCUGU AAACGAUGCA CACUA--UGU UUU------G C--AA-UU-U GCAGAGCA-A
UAGCUAACG- CG-UUAAGUG UGCCGCCUGG GGAGUACAUU CGCAAGGAUG AAACUCAAA- GGA--AUUGA C-GGGGACCC
GCACAA-GCG GUGGAGCAUG UGGUUUAAUU CGAUGCAACG CGAAGAACC- UUACCAA-GA AUUGACAUGC UGCGAACAUU
UAUGAAAGUA AAAAGUCUAU UAA-CUUAG- ---------- -------UUA A-UAGCGCAG ACACAGGUGG UGCAUGGUUG
UCGUCAGCUC GUGCCGUGAG GUGUUAGGUU AAGUCCUGCA ACGAGCGCAA CCCUUGUCUU UAGUU----- ------AUU-
----U--A-- -CU-AGAGAG ACUGCC-GGU GAUAAACCGG AGGAAGGUGA GGAUGACGUC AAAUC-AGCA UGCCCCUUAC
AUCUUGGGCG ACUCACGUGC UACAAUGGU- CGGGACAAAG AGAUGCUACC CUGCGAAGGC AAGC-UAACC UCAAAAACCC
GAUCUCAGUU CGGAUUGCAG GCUG...... .......... .......... .......... .......... ..........
.......... .......... .......... .......... .......... .......... .......... ..........
.......... .......... .......... .......... .......... .......... .......... ..........
.......... .......... ...
>LN735305.1.787_U|16S_rRNA|plastid|strain_RCC_1952|Eukaryota|Stramenopiles|Ochrophyta|Bacillariophyta|Bacillariophyta_X|Raphid-pennate|Navicula|Navicula_lanceolata
.......... .......... .......... .......... .......... .......... .......... ..........
.......... .......... .......... .......... .......... .......... .......... ..........
.......... .......... .......... .......... .......... .......... .......... ..........
.......... .......... .......... .......... .......... .......... .......... ..........
.......... .......... .......... .......... .......... .......... .......... ..........
.......... .......... .......... .......... .......... .......... .......... ..........
.......... .......... .......... .......... ....GCCAGC AGCCGCGGUA AGA-CGGA-G GAUGCAAGUG
UUAUCCGGAA UCACUGGGCG UAAAGCGUCU GUAGGUGGUC CAAUAAGUCA ACUGUU-AAA UCUUGAGGCU CAACCUCAAA
AUCGCAG-UC GAAACUAUUA GACUAGAGUA UAGUAGG-GG UAAAGGGAAU UUCCAGUGGA GCGGUG-AAA UGCGUAGAGA
UUGGAAAGAA CACCGAUGGC GAAGGCACU- UUACUGGGCU AUUACUAACA CUCAGAGA-C GAAAGCUAGG GUAGCAAAUG
GGAUUAGAUA -CCCCAGUAG UCCUAGCCGU AAACAAUGGA UACUAGAUGU UGAACAGA-U C--GACCUGU GCAGUAUC-A
AAGCUAACG- CG-UUAAGUA UCCCGCCUGG GAAGUAUGCU CGCAAGAGUG AAACUCAAA- GGA--AUUGA C-GGGGGCCC
GCACAA-GCG GUGGAGCAUG UGGUUUAAUU CGAUGCAACG CGAAGAACC- UUACCAG-GG UUUGACAUGA UACGAAUUUC
UUUGAAAGAA GAAAGUG--- --C-CGUUU- ---------- ---------- G-GAACGUAU ACACAGGUGG UGCAUGGCUG
UCGUCAGCUC GUGUCGUGAG AUGUUGGGUU AAGUCCCGCA ACGAGCGCAA CCCUCAUUUU UAGUUGC--- --C---UUA-
-U--G-GAAC UCU-AGAAAG ACUGCC-GGU UAUAAACCGG AGGAAGGCGG GGAUGACGUC AAGUC-AGCA UGCCCCUUAC
ACCCUGGGCU ACACACGUGC UACAAUGGG- CGAGACAAUG AGAUGCAAAU CUGCGAAGAA UAGC-UAAUC U-AUAAACUC
GUUCUAAGUU CGGAUUGUAG .......... .......... .......... .......... .......... ..........
.......... .......... .......... .......... .......... .......... .......... ..........
.......... .......... .......... .......... .......... .......... .......... ..........
.......... .......... ...
>LN735295.1.794_U|16S_rRNA|plastid|strain_RCC_1871|Eukaryota|Archaeplastida|Chlorophyta|Chloropicophyceae|Chloropicales|Chloropicaceae|Chloropicon|Chloropicon_roscoffensis
.......... .......... .......... .......... .......... .......... .......... ..........
.......... .......... .......... .......... .......... .......... .......... ..........
.......... .......... .......... .......... .......... .......... .......... ..........
.......... .......... .......... .......... .......... .......... .......... ..........
.......... .......... .......... .......... .......... .......... .......... ..........
.......... .......... .......... .......... .......... .......... .......... ..........
.......... .......... .......... ....CUAACU CCGUGCCAGC AGCCGCGGUA AGA-CGGG-G GAUGCAAGCG
UUAUUCGGAA UUAUUGGGCG UAAAGCGUCU GUAGGUGGUA AGGAAAGUGU AAUGUU-AAA GAUCAGGGCU CAACCCUGGG
AAAGCAU-UG CAAACUAUCU UACUUGAGUU CGGUAGG-GG CAGAGAGAAU UCCCAGUGUA GCGGUG-AAA UGCGUAGAUA
UUGGGAGGAA GACCGGUGGC GAAGGCGUU- CUGCUGGGCC GUAACUGACA CUCAGAGA-C GAAAGCUAAG GUAGCAAAUA
GGAUUAGAUA -CCCUAGUAG UCUUAGCUGU AAACGAUGCA CACUA--UGU UUU------G C--AA-UU-U GCAGAGCA-A
UAGCUAACG- CG-UUAAGUG UGCCGCCUGG GGAGUACAUU CGCAAGGAUG AAACUCAAA- GGA--AUUGA C-GGGGACCC
GCACAA-GCG GUGGAGCAUG UGGUUUAAUU CGAUGCAACG CGAAGAACC- UUACCAA-GA AUUGACAUGC UGCGAACGUU
UACGAAAGUA AAAAGUCUAU UAA-CUUAG- ---------- -------UUA A-UAGCGCAG ACACAGGUGG UGCAUGGUUG
UCGUCAGCUC GUGCCGUGAG GUGUUAGGUU AAGUCCUGCA ACGAGCGCAA CCCUUGUCUU UAGUUA---- ----------
------UAU- UCU-AGAGAG ACUGCC-GGU GACAAACCGG AGGAAGGUGA GGAUGACGUC AAAUC-AGCA UGCCCCUUAC
AUCUUGGGCG ACUCACGUGC UACAAUGGU- CGGGACAAAG AGAUGCUACC CUGCGAAGGC AAGC-UAACC UCAAAAACCC
GAUCUCAGUU CGGAUUGCAG GCUGC..... .......... .......... .......... .......... ..........
.......... .......... .......... .......... .......... .......... .......... ..........
.......... .......... .......... .......... .......... .......... .......... ..........
.......... .......... ...
>AY702140.1.899_U|16S_rRNA|plastid|strain_RCC103|Eukaryota|Stramenopiles|Ochrophyta|Pelagophyceae|Pelagomonadales|Pelagomonadaceae|Pelagomonas|Pelagomonas_calceolata
.......... .......... .......... .......... .......... .......... .......... ..........
.......... .......... .......... .......... .......... .......... .......... ..........
.......... .......... .......... .......... .......... .......... .......... ..........
.......... .......... .......... .......... .......... .......... .......... ..........
.......... .......... .......... .......... .......... .......... .......... ..........
......CGCA AGCCUGACGG AGCAAUACCG CGUGAGGGAU GACGGCCUUU GGGUUGUAAA CCUCUUUUUU CAAGGAGGAA
GUUC--UGAC GUGUACUUGA AGAAUAAGCA UCGGCUAACU CCGUGCCAGC AGCCGCGGUA AGA-CGGA-G GAUGCAAGUG
UUAUCCGGAA UUAUUGGGCG UAAAGCGUCU GUAGGUUGCC UAACAAGUCU GUUGUU-AAA GGUUAAAGCU UAACUUUAAA
ACUGCAG-CA GAAACUGCUA GGCUUGAGUA CAGUCGA-AG UAGAGGGAAU UUCCAGUGAA GCGGUG-AAA UGCGUAGAUA
UUGGAAGGAA CACCAAUGGC GAAAGCACU- CUACUAGACU UUUACUGACA CUCAGAGA-C GAAAGCUAGG GUAGCAAAUG
GGAUUAGAUA -CCCCAGUAG UCCUAGCCGU AAACGAUGGA UACUAAACAU UGC-GUGC-A UCGAUCCGC- GUGGUGUU-A
UAGCUAACG- CG-UUAAGUA UCCCGCCUGG GGAGUAUGCU CGCAAGGGUG AAACUCAAA- GGA--AUUGA C-GGGGGCCC
GCACAA-GCG GUGGAGCAUG UGGUUUAAUU UGAUGCAACG CGAAGAACC- UUACCAG-GG UUUGACAUGG UGUUAAUUCU
UU-G-AAAAA AGAAGUA--- --CCGUUCG- ---------- ---------- CGGUAGACAC ACACAGGUGG UGCAUGGCUG
UCGUCAGCUC GUGUCGUGAG AUGUUGGGUU AAGUCCCGCA ACGAGCGCAA CCCCUGUUUU UAGUUACAA- ----------
------GUAA UCU-AAAAAG ACUAUC-GGU UAUAAACCGG AGGAAGGUGG GGACGACGUC AAGUC-AGCA UGCCCCUUAU
ACCCUGGGCU ACACACGUGC UACAUUGGG- UAGGACAAUG AGACGCCAAA CCGUGAGGUC GAGC-UAAUC U-ACAAACCU
ACUCUAAGUU CGGAUUGGAG .......... .......... .......... .......... .......... ..........
.......... .......... .......... .......... .......... .......... .......... ..........
.......... .......... .......... .......... .......... .......... .......... ..........
.......... .......... ...
>LN735223.1.810_U|16S_rRNA|plastid|strain_RCC_1185|Eukaryota|Hacrobia|Haptophyta|Prymnesiophyceae|Prymnesiales|Chrysochromulinaceae|Chrysochromulina|Chrysochromulina_camella
.......... .......... .......... .......... .......... .......... .......... ..........
.......... .......... .......... .......... .......... .......... .......... ..........
.......... .......... .......... .......... .......... .......... .......... ..........
.......... .......... .......... .......... .......... .......... .......... ..........
.......... .......... .......... .......... .......... .......... .......... ..........
.......... .......... .......... .......... .......... .......... .......... ..........
.......... .......... .......... UCGGCUAACU CCGUGCCAGC AGCCGCGGUA AUA-CGGG-G GAUGCAAGCG
UUAUCCGGAA UCAUUGGGCG UAAAGCGCCU GUAGGUUGUU UACUAAGUCU GUUGUU-AAA GACUAGGGCU UAACCCUAGA
AAAGCAA-UG GAAACUUGUA GACUAGAGUA UGGCAGG-GG UAGAGGGAAU UUCUAGUGUA GCGGUG-AAA UGCGUAGAUA
UUAGAAAGAA CACCAGUGGC GAAAGCGCU- CUACUGGACC AUUACUGACA CUCAGAGG-C GAAAGCUAGG GUAGCAAAAG
GGAUUAGAUA -CCCCUGUAG UCCUAGCCGU AAACGAUGGA UACUAGAUGU UGU------G C--AU--AGU ACAGUAUC-G
UAGCUAACG- CG-UUAAGUA UCCCGCCUGG GGAGUACGCU CGCAAGGGUG AAACUCAAA- GGA--AUUGA C-GGGGGCCC
GCACAA-GCG GUGGAGCAUG UGGUUUAAUU CGAUGCAACG CGAAGAACC- UUACCAG-GG CUUGACAUAC UACAAAUUCU
UUUGAGAAAG AGAAGUG--- --C-CUUCG- ---------- ---------- G-GAAUGUAG AUACAGGUGG UGCAUGGCUG
UCGUCAGCUC GUGUCGUGAG AUGUUGGGUU AAGUCCCGCA ACGAGCGCAA CCCUUAUUUU UAGUUACCA- -AU----UCG
--UUGGGUUU UUU-AGAAAG ACUGCC-GGU GACAAACCGG AGGAAGGUGA GGAUGACGUC AAGUC-AGCA UGCCCCUUAU
GUCCUGGGCU ACACACGUGC UACAAUGGU- UAAGACAAAG AGUUGCAAGC UCGUGAGAGU UAGC-UAAUC UAUUAAACUU
AGCCUAAGUU CAGAUUGUAG GCUGCAACUC .......... .......... .......... .......... ..........
.......... .......... .......... .......... .......... .......... .......... ..........
.......... .......... .......... .......... .......... .......... .......... ..........
.......... .......... ...
>>LN735369.1.818_U|16S_rRNA|plastid|strain_RCC_2477|Eukaryota|Hacrobia|Haptophyta|Prymnesiophyceae|Isochrysidales|Isochrysidaceae|Isochrysis|Isochrysis_nuda
.......... .......... .......... .......... .......... .......... .......... ..........
.......... .......... .......... .......... .......... .......... .......... ..........
.......... .......... .......... .......... .......... .......... .......... ..........
.......... .......... .......... .......... .......... .......... .......... ..........
.......... .......... .......... .......... .......... .......... .......... ..........
.......... .......... .......... .......... .......... .......... .......... ..........
.......... .......... .......... ........CU CCGUGCCAGC AGCCGCGGUA AUA-CGGG-G GAUGCAAGCG
UUAUCCGGAA UCAUUGGGCG UAAAGCGCCU GUAGGUUGUU UAGUAAGUCC GUUGUU-AAA GACUAGGGCU UAACCCUGGG
ACAGCAA-UG GAAACUACUA GACUUGAGUA UGGCAGG-GG UAGAGGGAAU UUCUAGUGUA GCGGUG-AAA UGCGUAGAUA
UUAGAAAGAA CACCGGCGGC GAAAGCGCU- CUACUGGACC AUUACUGACA CUGAGAGG-C GAAAGCUAGG GUAGCAAAAG
GGAUUAGAUA -CCCCUGUAG UCCUAGCCGU AAACGAUGGA UACUAGGUGU UGU------G C--ACUUUGU ACAGUAUC-U
UAGCUAACG- CG-UUAAGUA UCCCGCCUGG GGAGUACGCU CGCAAGGGUG AAACUCAAA- GGA--AUUGA C-GGGGGCCC
GCACAA-GCG GUGGAGCAUG UGGUUUAAUU CGAUGCAACG CGAAGAACC- UUACCAG-GG CUUGACAUAC UACAGAUCUU
UUAGAGAUAA GAGAGUA--- --C-CUUCG- ---------- ---------- G-GAAUGUAG AUACAGGUGG UGCAUGGCUG
UCGUCAGCUC GUGUCGUGAG AUGUUGGGUU AAGUCCCGCA ACGAGCGCAA CCCUCGUUUU UAGUUGCCA- -AU----UUA
--UUGGGUUU UCU-AGAAAG ACUGCC-GGU GACAAACCGG AGGAAGGUGA GGAUGACGUC AAGUC-AGCA UGCCCCUUAU
GUCCUGGGCC ACACACGUGC UACAAUGGC- GAAGACAAAG AGUCGCAAAC CUGUGAAGGC UAGC-UAAUC UCAUAAACUU
CGUCUAAGUU CGGAUUGUAG GCUGCAACUC GCCCUACAUG AAGA...... .......... .......... ..........
.......... .......... .......... .......... .......... .......... .......... ..........
.......... .......... .......... .......... .......... .......... .......... ..........
.......... .......... ...
>FJ649278.1.751_U|16S_rRNA|plastid|clone_STB1_25m_D9|Eukaryota|Archaeplastida|Chlorophyta|Chloropicophyceae|Chloropicales|Chloropicaceae|Chloroparvula|Chloroparvula_pacifica
.......... .......... .......... .......... .......... .......... .......... ..........
.......... .......... .......... .......... .......... .......... .......... ..........
.......... .......... .......... .......... .......... .......... .......... ..........
.......... .......... .......... .......... .......... .......... .......... ..........
.......... .......... .......... .......... .......... .......... .......... ..........
.......... .......... .......... .......... .......... .......... .......... ..........
.......... ........GA AUAAGCAUCG GCG--UAACW CCGUGCCAGC AGMCGCGGUA AUA-CGGGUG GAUGCAAGCG
UUAUCCGGAA UCAUUGGGCG UAAAGCGCCU GUAGGUUGYU GUUAAGKYCU WKGGCUCAAA UUCCGAAGCU CAACUUCGGG
CCGGCAC-UA GAAACUAAUC AACUUGAGUA CGUUAGA-GG CAGGGGGAAU UCCCAGUGUA GCGGUG-AAA UGCGUAGAUA
UUGGGAGGAA CAUCAAUGGC GAAGGCACC- CUGCUAGGCC GAUACUGACA CUGAAAAA-C GAAAGCUAGG GGAGCAAAUG
GGAUUAGAUA -CCCCAGUAG UCCUAGCUGU AAACGAUGGG GACUAAACUU UGG------U U--UUAAAAA UCAGAGUU-A
AAGCUAACG- CG-UUAAGUC CCCCGCCUGG GGAGUACGCC CGCAAGAGUG AAACUCAAA- GGA--AUUGA C-GGGGACCC
GCACAA-GCG GUGGAGCAUG UGGUUUAAUU CGAUGCAACG CGAAGAMCC- UUACCAG-GG CUUGACAUAC UGUGAAUCAC
UAUGAAA-AU AGCCGAG--- --C-CGAAA- ---------- ---------- G-GCA--CAG AUACAGGUGG UGCAUGGCUG
UCGUCAGCUC GUGKCGUGAG AUGUUGGGUU AAGUSCCGCA ACGAGCGCAA CCCUUAUCCU CAGUUAC--- --C----UCU
---UAGGAAC CUG-AG-GAG ACUGCCGGUU GUUAAGCCGG --GA-GGNAA GK-UGAGGG- AUGAC-GUCA AAGUCAUCAU
GCCCCCUU-U AUGCCCUUGG GCCUAUYUC- ACGUUGCUUA CAAUGGGAU. .......... .......... ..........
.......... .......... .......... .......... .......... .......... .......... ..........
.......... .......... .......... .......... .......... .......... .......... ..........
.......... .......... .......... .......... .......... .......... .......... ..........
.......... .......... ...
>LN735331.1.765_U|16S_rRNA|plastid|strain_RCC_2064|Eukaryota|Hacrobia|Haptophyta|Prymnesiophyceae|Prymnesiales|Chrysochromulinaceae|Chrysochromulina|Chrysochromulina_throndsenii
.......... .......... .......... .......... .......... .......... .......... ..........
.......... .......... .......... .......... .......... .......... .......... ..........
.......... .......... .......... .......... .......... .......... .......... ..........
.......... .......... .......... .......... .......... .......... .......... ..........
.......... .......... .......... .......... .......... .......... .......... ..........
.......... .......... .......... .......... .......... .......... .......... ..........
.......... .......... .......... .......... .CGUGCCAGC AGCCGCGGUA AUA-CGGG-G GAUGCAAGCG
UUAUCCGGAA UCAUUGGGCG UAAAGCGCCU GUAGGUUGUU UAAUAAGUCC GUUGUU-AAA GACUAGGGCU UAACCCUAGA
AAAGCAA-UG GAAACUAUUA GACUAGAGUA UGGCAGG-GG UAGAGGGAAU UUCUAGUGUA GCGGUG-AAA UGCGUAGAUA
UUAGAAAGAA CACCGGCGGC GAAAGCGCU- CUACUGGACC AUUACUGACA CUCAGAGG-C GAAAGCUAGG GUAGCAAAAG
GGAUUAGAUA -CCCCUGUAG UCCUAGCCGU AAACGAUGGA UACUAGAUGU UGU------G C--UUUAUGU ACAGUAUC-G
UAGCUAACG- CG-UUAAGUA UCCCGCCUGG GGAGUACGCU CGCAAGGGUG AAACUCAAA- GGA--AUUGA C-GGGGGCCC
GCACAA-GCG GUGGAGCAUG UGGUUUAAUU CGAUGCAACG CGAAGAACC- UUACCAG-GG CUUGACAUAC UACGAAUUCU
CUUGAAAAAG AGAAGUG--- --C-CUUCG- ---------- ---------- G-GAAUGUAG AUACAGGUGG UGCAUGGCUG
UCGUCAGCUC GUGUCGUGAG AUGUUGGGUU AAGUCCCGCA ACGAGCGCAA CCCUUAUUUU UAGUUACUA- -AU----UCG
--UUAGGUUC UCU-AGAAAG ACUGCC-GGU GACAAACCGG AGGAAGGUGA GGAUGACGUC AAGUC-AGCA UGCCCCUUAU
GUCCUGGGCU ACACACGUGC UACAAUGGU- UAAGACAAAG AGUCGCGAGC UUGUAAAAGU CAGC-UAAUC UCAU......
.......... .......... .......... .......... .......... .......... .......... ..........
.......... .......... .......... .......... .......... .......... .......... ..........
.......... .......... .......... .......... .......... .......... .......... ..........
.......... .......... ...
>LN735229.1.791_U|16S_rRNA|plastid|strain_RCC_1197|Eukaryota|Hacrobia|Haptophyta|Prymnesiophyceae|Coccolithales|Coccolithaceae|Coccolithus|Coccolithus_braarudii
.......... .......... .......... .......... .......... .......... .......... ..........
.......... .......... .......... .......... .......... .......... .......... ..........
.......... .......... .......... .......... .......... .......... .......... ..........
.......... .......... .......... .......... .......... .......... .......... ..........
.......... .......... .......... .......... .......... .......... .......... ..........
.......... .......... .......... .......... .......... .......... .......... ..........
.......... .......... .......... .......... ....GCCAGC AGCCGCGGUA AUA-CGGG-G GAUGCAAGCG
UUAUCCGGAA UCAUUGGGCG UAAAGCGCCU GUAGGUUGUC UAAUAAGUCU GUUGUU-AAA GACUAGGGCU UAACCCUAGG
AAAGCAA-UG GAAACUACUA GGCUUGAGUA UGGUAGG-GG UAGAGGGAAU UUCUAGUGUA GCGGUG-AAA UGCGUAGAUA
UUAGAAAGAA CACCGGUGGC GAAAGCGCU- CUACUGGACC AUUACUGACA CUCAGAGG-C GAAAGCUAGG GGAGCGAAAG
GGAUUAGAUA -CCCCUGUAG UCCUAGCCGU AAACGAUGGA UACUAGGUGU UGU------- G--UUUAUAU ACAGUAUC-G
UAGCUAACG- CG-UUAAGUA UCCCGCCUGG GGAGUACGCU CGCAAGGGUG AAACUCAAA- GGA--AUUGA C-GGGGGCCC
GCACAA-GCG GUGGAGCAUG UGGUUUAAUU CGAUGCAACG CGAAGAACC- UUACCAG-GG CUUGACAUAC UGCAAAUCUU
UUCGAGACGA AAGAGUG--- --C-CUUCG- ---------- ---------- G-GAAUGCAG AUACAGGUGG UGCAUGGCUG
UCGUCAGCUC GUGUCGUGAG AUGUUGGGUU AAGUCCCGCA ACGAGCGCAA CCCUCGUCUU UAGUUGCCA- -AU----UUA
--UUGGGAUU UUU-AGAGAG ACUGCC-GAU GAUAAAUCGG AGGAAGGUGA GGAUGACGUC AAGUC-AGCA UGCCCCUUAU
GUCCUGGGCU ACACACGUGC UACAAUGGC- AAAGACAAAG AGUCGCAAAU UCGUAAGAAC UAGC-UAAUC UCAUAAACUU
UGCCCAAGUU CGGAUUGUAA G--GCU.... .......... .......... .......... .......... ..........
.......... .......... .......... .......... .......... .......... .......... ..........
.......... .......... .......... .......... .......... .......... .......... ..........
.......... .......... ...
>LN735205.1.772_U|16S_rRNA|plastid|strain_RCC_1021|Eukaryota|Archaeplastida|Chlorophyta|Chloropicophyceae|Chloropicales|Chloropicaceae|Chloropicon|Chloropicon_laureae
.......... .......... .......... .......... .......... .......... .......... ..........
.......... .......... .......... .......... .......... .......... .......... ..........
.......... .......... .......... .......... .......... .......... .......... ..........
.......... .......... .......... .......... .......... .......... .......... ..........
.......... .......... .......... .......... .......... .......... .......... ..........
.......... .......... .......... .......... .......... .......... .......... ..........
.......... .......... .......... .......... CCGUGCCAGC AGCCGCGGUA AGA-CGGG-G GAUGCAAGCG
UUAUUCGGAA UUAUUGGGCG UAAAGCGUCU GUAGGUGGUG AGGAAAGUGU UUUGUU-AAA GAUCAGGGCU CAACCCUGGG
AAAGCAA-GG CAAACUAUCU CACUUGAGUU CGGUAGG-GG CAGAGAGAAU UCCCAGUGUA GCGGUG-AAA UGCGUAGAUA
UUGGGAGGAA GACCGGUGGC GAAGGCGUU- CUGCUGGGCC GUAACUGACA CUGAGAGA-C GAAAGCUAAG GGAGCAAAUA
GGAUUAGAUA -CCCUAGUAG UCUUAGCUGU AAACGAUGCA CACUA--UGC UUU------G C--AA-UU-U GCAGAGCA-A
AAGCUAACG- CG-UUAAGUG UGCCGCCUGG GGAGUACAUU CGCAAGGAUG AAACUCAAA- GGA--AUUGA C-GGGGACCC
GCACAA-GCG GUGGAGCAUG UGGUUUAAUU CGAUGCAACG CGAAGAACC- UUACCAA-GA AUUGACAUGC UGCGAACGUU
UACGAAAGUA AAAAGUCUAU UAA-CUUAG- ---------- -------UUA A-UAGCGCAG ACACAGGUGG UGCAUGGUUG
UCGUCAGCUC GUGCCGUGAG GUGUUGGGUU AAGUCCCGCA ACGAGCGCAA CCCUUGUCUU UAGUUA---- ----------
------UAA- UCU-AGAGAG ACUGCC-GGU GAUAAACCGG AGGAAGGUGA GGAUGACGUC AAAUC-AGCA UGCCCCUUAC
AUCUUGGGCG ACUCACGUGC UACAAUGGU- CGAGACAAAG AGAUGCUACC CUGCGAAGGC AAGC-UAACC UCAAAAACUC
GAUCUUAGU. .......... .......... .......... .......... .......... .......... ..........
.......... .......... .......... .......... .......... .......... .......... ..........
.......... .......... .......... .......... .......... .......... .......... ..........
.......... .......... ...
>LN735234.1.802_U|16S_rRNA|plastid|strain_RCC_1325|Eukaryota|Hacrobia|Haptophyta|Prymnesiophyceae|Zygodiscales|Helicosphaeraceae|Helicosphaera|Helicosphaera_carteri
.......... .......... .......... .......... .......... .......... .......... ..........
.......... .......... .......... .......... .......... .......... .......... ..........
.......... .......... .......... .......... .......... .......... .......... ..........
.......... .......... .......... .......... .......... .......... .......... ..........
.......... .......... .......... .......... .......... .......... .......... ..........
.......... .......... .......... .......... .......... .......... .......... ..........
.......... .......... .......... ......UACU CCGUGCCAGC AGCCGCGGUA AUA-CGGG-G GAUGCAAGCG
UUAUCCGGAA UCAUUGGGCG UAAAGCGCCU GUAGGUUGUU UAACAAGUCU GCUGUU-AAA GACUAGGGCU UAACCCUGGG
AAAGCAG-UG GAAACUAGUA AACUUGAGUA UGGUAGG-GG UAGAGGGAAU UUCUAGUGUA GCGGUG-AAA UGCGUAGAUA
UUAGAAAGAA CACCGGUGGC GAAAGCGCU- CUACUGGACC AUUACUGACA CUCAGAGG-C GAAAGCUAGG GGAGCGAAAG
GGAUUAGAUA -CCCCUGUAG UCCUAGCCGU AAACGAUGGA UACUAGAUGU UGU------G C--AAAUUGU ACAGUAUC-G
UAGCUAACG- CG-UUAAGUA UCCCGCCUGG GGAGUACGCU CGCAAGGGUG AAACUCAAA- GGA--AUUGA C-GGGGGCCC
GCACAA-GCG GUGGAGCAUG UGGUUUAAUU CGAUGCAACG CGAAGAACC- UUACCAG-GG CUUGACAUAC UACAAAUCUU
UUCGAGAUGA AAGAGUG--- --C-CUUCG- ---------- ---------- G-GAAUGUAG AUACAGGUGG UGCAUGGCUG
UCGUCAGCUC GUGUCGUGAG AUGUUGGGUU AAGUCCCGCA ACGAGCGCAA CCCUCGUUUU UAGUUGCCA- -AU----UUA
--UUGGGUUU UUU-AGAAAG ACUGCC-GGU GAUAAACCGG AGGAAGGUGA GGAUGACGUC AAGUC-AGCA UGCCCCUUAU
GUCCUGGGCC ACACACGUGC UACAAUGGU- AAAGACAAAG AGUCGCAAAU CUGUGAAGAC UAGC-UAAUC UCAUAAACUU
UGCCUAAGUU CGAAUUGUAG GCUGCA.... .......... .......... .......... .......... ..........
.......... .......... .......... .......... .......... .......... .......... ..........
.......... .......... .......... .......... .......... .......... .......... ..........
.......... .......... ...
>LN735274.1.791_U|16S_rRNA|plastid|strain_RCC_1659|Eukaryota|Stramenopiles|Ochrophyta|Dictyochophyceae|Dictyochophyceae_X|Florenciellales|Florenciella|Florenciella_parvula
.......... .......... .......... .......... .......... .......... .......... ..........
.......... .......... .......... .......... .......... .......... .......... ..........
.......... .......... .......... .......... .......... .......... .......... ..........
.......... .......... .......... .......... .......... .......... .......... ..........
.......... .......... .......... .......... .......... .......... .......... ..........
.......... .......... .......... .......... .......... .......... .......... ..........
.......... .......... .......... .......... .CGUGCCAGC AGCCGCGGUA AGA-CGGA-G GAUGCAAGUG
UUAUCCGGAA UUACUGGGCG UAAAGCGUCU GUAGGUGGUU UAGUAAGUCG AUUGUU-AAA GCUUGGGGCU UAACUCCAAA
ACAGCAA-UG GAAACUGCUA GACUUGAGUA UGGUAGA-GG UAAAAGGAAU UUCCAGUGGA GCGGUG-AAA UGCGUAGAUA
UUGGAAAGAA CACCGAUGGC GAAGGCAUU- UUACUGGGCC AUAACUGACA CUCAGAGA-C GAAAGCUAGG GUAGCAAAUG
GGAUUAGAUA -CCCCAGUAG UCCUAGCUGU AAACGAUGGA UACUAGAUGU UGCACGUA-U C--GACCCGU GCAGUGUC-A
UAGCUAACG- CG-UUAAGUA UCCCGCCUGG GAAGUAUGCA CGCAAGUGUG AAACUCAAA- GGA--AUUGA C-GGGGGCCC
GCACAA-GCG GUGGAGCAUG UGGUUUAAUU UGAUGCAACG CGAAGAACC- UUACCAG-GG UUUGACAUGA CAGGAAUUCU
UCUGAGAAGA GGAAGUG--- --C-CUUUU- ---------- -------UAA G-GAACCUGU ACACAGGUGG UGCAUGGCUG
UCGUCAGCUC GUGUCGUGAG AUGUUGGGUU AAGUCCCGCA ACGAGCGCAA CCCUUGUUUU UAGUUAUU-- ----------
--------UU UCU-AGAAAG ACUGCC-GGU UAUAAGCCGG AGGAAGGCGG GGACGACGUC AAGUC-AGCA UGCCCCUUAC
ACCCUGGGCU ACACACGUGC UACAUUGGA- UAAGACAAUG AGUCGCGAAC CUGUGAAGGU CAGC-AAAU- CUAUAAACUU
AUUCUAAGUU CGGAUUGUAG GCUGC..... .......... .......... .......... .......... ..........
.......... .......... .......... .......... .......... .......... .......... ..........
.......... .......... .......... .......... .......... .......... .......... ..........
.......... .......... ...
>AY702152.1.1188_U|16S_rRNA|plastid|strain_RCC339|Eukaryota|Hacrobia|Haptophyta|Prymnesiophyceae|Prymnesiales|Chrysochromulinaceae|Chrysochromulina|Chrysochromulina_acantha
.......... .......... .......... .......... .......... .......... ......ACGA AA--G-----
UU--UUUA-- ------ACU- ---------U U-AGUGGCGA ACGGGUGCGU AAUACGUGAG -AAUCUGCCC CUAGGAGAAG
AAUAACUGCU GGA-AACGGC UGCUAAAUCU UCAUA----- --UG-UCGAG AG--AUGAAA U--AG-C--- -UUAGGC---
-----UGCCU AGGGAUGAGC UCGCGCCUGA UUAGCUAGUU GGUGAGGUAA -UGGCUCACC AAGGCCACGA UCAGUAGCUG
GUUUGAGAGA ACGAUCAGCC ACACUGGGAC UGAGACACGG CCCAGACUCC UCCGGGAGGC AGCAGUGAGG AAUUUUCCGC
AAUGGGCGAA AGCCUGACGG AGCAAUACCG CGUGAGGGAU GAAGGAUUUU GGUCUGUAAA CCUCUUUUCU CAAGAAAGAA
GUUC--UGAC G-GUACUUGA GGAAUAAGCA UCGGCUAACU CCGUGCCAGC AGCCGCGGUA AUA-CGGG-G GAUGCAAGCG
UUAUCCGGAA UCAUUGGGCG UAAAGCGCCU GUAGGUUGUU UAAUAAGUCC GUUGUU-AAA GACUAGGGCU UAACCCUAGA
AAAAGCAAUG GAAACUAUUA GACUAGAGUA UGGCAGG-GG UAGAGGGAAU UUCUAGUGUA GCGGUG-AAA UGCGUAGAUA
UUAGAAAGAA CACCGGCGGC GAAAGCGCU- CUACUGGACC AUUACUGACA CUCAGAGG-C GAAAGCUAGG GUAGCAAAAG
GGAUUAGAUA -CCCCUGUAG UCCUAGCCGU AAACGAUGGA UACUAGAUGU UGU------G C--UUUAUGU ACAGUAUC-G
UAGCUAACG- CG-UUAAGUA UCCCGCCUGG GGAGUACGCU CGCAAGGGUG AAACUCAAA- GGA--AUUGA C-GGGGGCCC
GCACAA-GCG GUGGAGCAUG UGGUUUAAUU CGAUGCAACG CGAAGAACC- UUACCAG-GG CUUGACAUAC UACGAAUUCU
CUUGAAAAAG AGAAGUG--- --C-CUUCG- ---------- ---------- G-GAAUGUAG AUACAGGUGG UGCAUGGCUG
UCGUCAGCUC GUGUCGUGAG AUGUUGGGUU AAGUCCCGCA ACGAGCGCAA CCCUUAUUUU UAGUUACUA- -AU----UCG
--UUAGGUUC UCU-AGAAAG ACUGCC-GGU GACAAACCGG AGGAAGGUGA GGAUGACGUC AAGUC-AGCA UGCCCCUUAU
GUCCUGGGCU ACACACGUGC UACAAUGGU- UAAGACAAAG AGUCGCGAGC UUGUAAAAGU CAGC-UAAUC UCAUAAACUU
AGCCUAAGUU CAGAUUGUAG .......... .......... .......... .......... .......... ..........
.......... .......... .......... .......... .......... .......... .......... ..........
.......... .......... .......... .......... .......... .......... .......... ..........
.......... .......... ...
>AY702129.1.900_U|16S_rRNA|plastid|strain_CCMP1784|Eukaryota|Stramenopiles|Ochrophyta|Pelagophyceae|Pelagomonadales|Pelagomonadaceae|Aureococcus|Aureococcus_anophagefferens
.......... .......... .......... .......... .......... .......... .......... ..........
.......... .......... .......... .......... .......... .......... .......... ..........
.......... .......... .......... .......... .......... .......... .......... ..........
.......... .......... .......... .......... .......... .......... .......... ..........
.......... .......... .......... .......... .......... .......... .......... ..........
......CGAA AGCCUGACGG AGCAAUACCG CGUGAGGGAU GACGGCCUUU GGGUUGUAAA CCUCUUUUUU CAAGGAGGAA
GUUC--UGAC GUGUACUUGA AGAAUAAGCA UCGGCUAACU CCGUGCCAGC AGCCGCGGUA AGA-CGGA-G GAUGCAAGUG
UUAUCCGGAA UUAUUGGGCG UAAAGCGUCU GUAGGUUGCC UAGCAAGUCU AUUGUU-AAA GGUUAAAGCU UAACUUUAAA
ACUGCAG-UA GAAACUGCUA AGCUUGAGUA CAGUCGA-AG UAGAGGGAAU UUCCAGUGAA GCGGUG-AAA UGCGUAGAUA
UUGGAAGGAA CACCAAUGGC GAAAGCACU- CUACUAGGCU UUUACUGACA CUCAGAGA-C GAAAGCUAGG GUAGCAAAUG
GGAUUAGAUA -CCCCAGUAG UCCUAGCCGU AAACGAUGGA UACUAAACAU UGC-GUGC-A UCGAUCCGC- GUGGUGUU-A
UAGCUAACG- CG-UUAAGUA UCCCGCCUGG GGAGUACGCU CGCAAGGGUU AAACUCAAA- GGA--AUUGA C-GGGGGCCC
GCACAA-GCG GUGGAGCAUG UGGUUUAAUU UGAUGCAACG CGAAGAACC- UUACCAG-GG UUUGACAUGG UGUUAAUUCU
UU-G-AAAAA AGAAGUA--- --CCGUUCG- ---------- ---------- CGGUAGACAC ACACAGGUGG UGCAUGGCUG
UCGUCAGCUC GUGUCGUGAG AUGUUGGGUU AAGUCCCGCA ACGAGCGCAA CCCUUGUUUU UAGUUACUA- ----------
------GUAA UCU-AAAAAG ACUAUC-GGU UAUAAACCGG AGGAAGGUGG GGACGACGUC AAGUC-AGCA UGCCCCUUAU
ACCCUGGGCU ACACACGUGC UACAUUGGGU UAGGACAAUG AGAUGCCAAG CCGCGAGGCC GAGC-UAAUC U-ACAAACCU
ACUCUAAGUU CGGAUUGGAG .......... .......... .......... .......... .......... ..........
.......... .......... .......... .......... .......... .......... .......... ..........
.......... .......... .......... .......... .......... .......... .......... ..........
.......... .......... ...
>AY702142.1.905_U|16S_rRNA|plastid|strain_RCC186|Eukaryota|Hacrobia|Haptophyta|Prymnesiophyceae|Phaeocystales|Phaeocystaceae|Phaeocystis|Phaeocystis_cordata
.......... .......... .......... .......... .......... .......... .......... ..........
.......... .......... .......... .......... .......... .......... .......... ..........
.......... .......... .......... .......... .......... .......... .......... ..........
.......... .......... .......... .......... .......... .......... .......... ..........
.......... .......... .......... .......... .......... .......... .......... ..........
......CGAA AGCCUGACGG AGCAAUACCG CGUGAGGGAU GAAGGAUUUU GGUCUGUAAA CCUCUUUUCU CAAGAAAGAA
GUUC--UGAC G-GUACUUGA GGAAUAAGCA UCGGCUAACU CCGUGCCAGC AGCCGCGGUA AUA-CGGG-G GAUGCAAGCG
UUAUCCGGAU UUAUUGGGCG UAAAGCGCCU GUAGGUUGUU UAAUAAGUCU GUUGUU-AAA GACUAGGGCU UAACCCUAGG
AAAGCAA-UG GAAACUACUA GACUUGAGUA UGAUAGG-GG UAGAGGGAAU UUCUAGUGUA GCGGUG-AAA UGCGUAGAUA
UUAGAAAGAA CACCGGUGGC GAAGGCGCU- CUACUGGAUC AUUACUGACG CUCAGAGG-C GAAAGCUAGG GUAGCAAAAG
GGAUUAGAUA -CCCCUGUAG UCCUAGCCGU AAACGAUGGA UACUACAUGU UGC------G U--UUUUAAU GCAGUAUG-G
UAGCUAACG- CG-UUAAGUA UCCCGCCUGG GGAGUACGGU CGCAAGGCUG AAACUCAAA- GGA--AUUGA C-GGGGGCCC
GCACAA-GCG GUGGAGCAUG UGGUUUAAUU CGAUGCAACG CGAAGAACC- UUACCAA-GG CUUGACAUAC UACAGAUUUC
UUUGAAAAAG GAAAGUG--- --C-CUUCG- ---------- ---------- G-GAAUGUAG AUACAGGUGG UGCAUGGCUG
UCGUCAGCUC GUGUCGUGAG AUGUUGGGUU AAGUCCCGCA ACGAGCGCAA CCCUUAUUUU UAGUUGCUA- -AUUU--AGU
--UUAGGUUU UCU-AGAAAG ACUGCC-GGU GACAAACCGG AGGAAGGUGA GGAUGACGUC AAGUC-AGCA UGCCCCUUAU
GCCUUGGGCU ACACACGUGC UACAAUGGU- UAAGACAAAG AGUUGCGAGC UCGUGAGAGU CAGC-UAAUC UCAUAAACUU
AGCCUAAGUU CGGAUUGUAG .......... .......... .......... .......... .......... ..........
.......... .......... .......... .......... .......... .......... .......... ..........
.......... .......... .......... .......... .......... .......... .......... ..........
.......... .......... ...
>AY702143.1.905_U|16S_rRNA|plastid|strain_RCC187|Eukaryota|Hacrobia|Haptophyta|Prymnesiophyceae|Phaeocystales|Phaeocystaceae|Phaeocystis|Phaeocystis_globosa
.......... .......... .......... .......... .......... .......... .......... ..........
.......... .......... .......... .......... .......... .......... .......... ..........
.......... .......... .......... .......... .......... .......... .......... ..........
.......... .......... .......... .......... .......... .......... .......... ..........
.......... .......... .......... .......... .......... .......... .......... ..........
......CGAA AGCCUGACGG AGCAAUACCG CGUGAGGGAU GAAGGAUUUU GGUCUGUAAA CCUCUUUUCU CAAGAAAGAA
GUUC--UGAC G-GUACUUGA GGAAUAAGCA UCGGCUAACU CCGUGCCAGC AGCCGCGGUA AUA-CGGG-G GAUGCAAGCG
UUAUCCGGAU UUAUUGGGCG UAAAGCGCCU GUAGGUUGUU UAAUAAGUCU GUUGUU-AAA GACUAGGGCU UAACCCUAGG
AAAGCAA-UG GAAACUACUA GACUUGAGUA UGAUAGG-GG UAGAGGGAAU UUCUAGUGUA GCGGUG-AAA UGCGUAGAUA
UUAGAAAGAA CACCGGUGGC GAAGGCGCU- CUACUGGAUC AUUACUGACG CUCAGAGG-C GAAAGCUAGG GUAGCAAAAG
GGAUUAGAUA -CCCCUGUAG UCCUAGCCGU AAACGAUGGA UACUACAUGU UGC------G U--UUUUAAU GCAGUAUG-G
UAGCUAACG- CG-UUAAGUA UCCCGCCUGG GGAGUACGGU CGCAAGGCUG AAACUCAAA- GGA--AUUGA C-GGGGGCCC
GCACAA-GCG GUGGAGCAUG UGGUUUAAUU CGAUGCAACG CGAAGAACC- UUACCAA-GG CUUGACAUAC UACAGAUUUC
UUUGAAAAAG GAAAGUG--- --C-CUUCG- ---------- ---------- G-GAAUGUAG AUACAGGUGG UGCAUGGCUG
UCGUCAGCUC GUGUCGUGAG AUGUUGGGUU AAGUCCCGCA ACGAGCGCAA CCCUUAUUUU UAGUUGCUA- -AUUU--AGU
--UUAGGUUU UCU-AGAAAG ACUGCC-GGU GACAAACCGG AGGAAGGUGA GGAUGACGUC AAGUC-AGCA UGCCCCUUAU
GCCUUGGGCU ACACACGUGC UACAAUGGU- UAAGACAAAG AGUUGCGAGC UCGUGAGAGU CAGC-UAAUC UCAUAAACUU
AGCCUAAGUU CGGAUUGUAG .......... .......... .......... .......... .......... ..........
.......... .......... .......... .......... .......... .......... .......... ..........
.......... .......... .......... .......... .......... .......... .......... ..........
.......... .......... ...
>LN735226.1.806_U|16S_rRNA|plastid|strain_RCC_1189|Eukaryota|Hacrobia|Haptophyta|Prymnesiophyceae|Prymnesiales|Prymnesiaceae|Prymnesium|Prymnesium_kappa
.......... .......... .......... .......... .......... .......... .......... ..........
.......... .......... .......... .......... .......... .......... .......... ..........
.......... .......... .......... .......... .......... .......... .......... ..........
.......... .......... .......... .......... .......... .......... .......... ..........
.......... .......... .......... .......... .......... .......... .......... ..........
.......... .......... .......... .......... .......... .......... .......... ..........
.......... .......... .......... .....UAACU CCGUGCCAGC AGCCGCGGUA AUA-CGGG-G GAUGCAAGCG
UUAUCCGGAA UCAUUGGGCG UAAAGCGCCU GUAGGUUGUU UAAUAAGUCU GUUGUU-AAA GACUAGGGCU CAACCCUAGA
AAAGCAA-UG GAUACUACUA GACUAGAGUA UGGCAGG-GG UAGAGGGAAU UUCUAGUGUA GCGGUG-AAA UGCGUAGAUA
UUAGAAAGAA CACCGGUGGC GAAAGCGCU- CUACUGGACC AUUACUGACA CUCAGAGG-C GAAAGCUAGG GUAGCAAAAG
GGAUUAGAUA -CCCCUGUAG UCCUAGCCGU AAACGAUGGA UACUAGAUGU UGU------A U--UUAUUUU ACAGUAUC-G
UAGCUAACG- CG-UUAAGUA UCCCGCCUGG GGAGUACGCU CGCAAGGGUG AAACUCAAA- GGA--AUUGA C-GGGGGCCC
GCACAA-GCG GUGGAGCAUG UGGUUUAAUU CGAUGCAACG CGAAGAACC- UUACCAG-GG CUUGACAUAC UGCGAAUCUC
CUUGAAAGGG GAGAGUG--- --C-CUUCG- ---------- ---------- G-GAAUGCAG AUACAGGUGG UGCAUGGCUG
UCGUCAGCUC GUGUCGUGAG AUGUUGGGUU AAGUCCCGCA ACGAGCGCAA CCCUUGUUUU UAGUUACCA- -AU----UCG
--UUGGGUUU UCU-AGAAAG ACUGCC-GGU GACAAACCGG AGGAAGGUGA GGAUGACGUC AAGUC-AGCA UGCCCCUUAU
GUCCUGGGCU ACACACGUGC UACAAUGGU- UAGGACAAAG AGUUGCAAGU UUGCAAAAAC AAGC-UAAUC UCGUAAACCU
AACCUAAGUU CAGAUUGUAG GCUGCAACU. .......... .......... .......... .......... ..........
.......... .......... .......... .......... .......... .......... .......... ..........
.......... .......... .......... .......... .......... .......... .......... ..........
.......... .......... ...
>AB196969.1.1168_U|16S_rRNA|plastid|strain_MBIC10537|Eukaryota|Hacrobia|Haptophyta|Prymnesiophyceae|Isochrysidales|Noelaerhabdaceae|Gephyrocapsa|Gephyrocapsa_oceanica
.......... .......... .......... .......... .......... .......... .......... ..........
.......... .......... .......... .......... .......... .......... .......... ..........
.......... .......... .......... .......... .......... .......... .......... ..........
.......... .......... .......... ......UGUU GGUGAGGUAA -CGGCUUACC AAGGCCACGA UCAGUAGCUG
GUUUGAGAGA ACGAUCAGCC ACACUGGGAC UGAGACACGG CCCAGACUCC UCCGGGAGGC AGCAGUGAGG AAUUUUCCGC
AAUGGGCGAA AGCCUGACGG AGCAAUACCG CGUGAGGGAU GAAGGAUUUU GGUCUGUAAA CCUCUUUUCU CAAGAAAGAA
GUUC--UGAC G-GUACUUGA GGAAUAAGCA UCGGCUAACU CCGUGCCAGC AGCCGCGGUA AUA-CGGG-G GAUGCAAGCG
UUAUCCGGAA UCAUUGGGCG UAAAGCGCCU GUAGGUUGUU UAGUAAGUCU GUUGUU-AAA GACCAGGGCU UAACCCUGGG
AAAGCAA-UG GAAACUACUA GACUUGAGUA UGGCAGG-GG UAGAGGGAAU UUCUAGUGUA GCGGUG-AAA UGCGUAGAUA
UUAGAAAGAA CACCGGCGGC GAAAGCGCU- CUACUGGACC AUUACUGACA CUCAGAGG-C GAAAGCUAGG GGAGCAAAAG
GGAUUAGAUA -CCCCUGUAG UCCUAGCCGU AAACGAUGGA UACUAGAUGU UGC------G C--AAUUUGU GCAGUAUC-U
UAGCUAACG- CG-UUAAGUA UCCCGCCUGG GGAGUACGCU CGCAAGGGUG AAACUCAAA- GGA--AUUGA C-GGGGGCCC
GCACAA-GCG GUGGAGCAUG UGGUUUAAUU CGAUGCAACG CGAAGAACC- UUACCAG-GG CUUGACAUAC UACAAAUCUU
UUCGAAACGA AAGAGUG--- --C-CUUCG- ---------- ---------- G-GAAUGUAG AUACAGGUGG UGCAUGGCUG
UCGUCAGCUC GUGUCGUGAG AUGUUGGGUU AAGUCCCGCA ACGAGCGCAA CCCUCAUUUU UAGUUGCCA- -AU----UUA
--UUGGGAUU UCU-AGAGAG ACUGCC-GGU GACAAACCGG AGGAAGGUGA GGAUGACGUC AAGUC-AGCA UGCCCCUUAU
GCCCUGGGCC ACACACGUGC UACAAUGGC- GAAGACAAAG AGUCGCAAAC CUGCGAAGGC UAGC-UAAUC UCGUAAACUU
CGUCUAAGUU CGGAUUGCAA GCUGCAACUC GCC-UGCAUG AAGUUGGAAU CGCUAGUAAU C-GCUGGUCA GCUAUACAGC
GGUGAAUUCG UUCCCGGGCC UUGUACACAC CGCCCGUCAC ACCAUGGGAG CUGGUCAUAC CCAAUAUCGU UAGCCUAA..
.......... .......... .......... .......... .......... .......... .......... ..........
.......... .......... ...
>LN735515.1.779_U|16S_rRNA|plastid|strain_RCC_997|Eukaryota|Archaeplastida|Chlorophyta|Chloropicophyceae|Chloropicales|Chloropicaceae|Chloropicon|Chloropicon_mariensis
.......... .......... .......... .......... .......... .......... .......... ..........
.......... .......... .......... .......... .......... .......... .......... ..........
.......... .......... .......... .......... .......... .......... .......... ..........
.......... .......... .......... .......... .......... .......... .......... ..........
.......... .......... .......... .......... .......... .......... .......... ..........
.......... .......... .......... .......... .......... .......... .......... ..........
.......... .......... .......... .......... CCGUGCCAGC AGCCGCGGUA AGA-CGGG-G GAUGCAAGCG
UUAUUCGGAA UUAUUGGGCG UAAAGCGUCU GUAGGUGGCG AGGAAAGUGU UGUGUU-AAA GAUCAAGGCU UAACCUUGAA
AAAGCAU-UG CAAACUAUCU CGCUUGAGUU CGGUAGG-GG CAGAGAGAAU UCCCAGUGUA GCGGUG-AAA UGCGUAGAUA
UUGGGAGGAA GACCAGUGGS GAAGGCGUU- CUGCUGGGCC GUAACUGACA CUCAGAGA-C GAAAGCUAAG GGAGCAAAUA
GGAUUAGAUA -CCCUAGUAG UCUUAGCUGU AAACGAUGCA CACUA--UGU UUU------G C--AA-UU-U GCAGAGCA-A
AAGUUAACG- CG-UUAAGUG UGCCGCCUGG GGAGUACAUU CGCAAGGAUG AAACUCAAA- GGA--AUUGA C-GGGGACCC
GCACAA-GCG GUGGAGCAUG UGGUUUAAUU CGAUGCUACG CGAAGAACC- UUACCAA-GA AUUGACAUGC UGCGAACGUU
UAUGAAAGUA AAAAGUCUAU UAA-CUUAG- ---------- -------UUA A-UAGCGCAG ACACAGGUGG UGCAUGGUUG
UCGUCAGCUC GUGCCGUGAG GUGUUGGGUU AAGUCCCGCA ACGAGCGCAA CCCUUGUCUU UAGUUA---- ----------
------UAU- UCU-AGAGAG ACUGCC-GGU GAUAAACCGG AGGAAGGUGA GGAUGACGUC AAAUC-AGCA UGCCCCUUAC
AUCUUGGGCG ACUCACGUGC UACAAUGGU- CGAGACAAAG AGAUGCUACC CUGCGAAGGC AAGC-UAACC UCAAAAACUC
GAUCUCAGUU CGGAUU.... .......... .......... .......... .......... .......... ..........
.......... .......... .......... .......... .......... .......... .......... ..........
.......... .......... .......... .......... .......... .......... .......... ..........
.......... .......... ...
>LN735338.1.769_U|16S_rRNA|plastid|strain_RCC_2284|Eukaryota|Stramenopiles|Ochrophyta|Dictyochophyceae|Dictyochophyceae_X|Pedinellales|Helicopedinella|Helicopedinella_sp.
.......... .......... .......... .......... .......... .......... .......... ..........
.......... .......... .......... .......... .......... .......... .......... ..........
.......... .......... .......... .......... .......... .......... .......... ..........
.......... .......... .......... .......... .......... .......... .......... ..........
.......... .......... .......... .......... .......... .......... .......... ..........
.......... .......... .......... .......... .......... .......... .......... ..........
.......... .......... .......... .......... .......... ....GCGGUA AGA-CGGA-G GAUGCAAGUG
UUAUCCGGAA UCACUGGGCG UAAAGCGUCU GUAGGUGGUU UAGUAAGUCU GUUGUU-AAA UCUUGAGGCU CAACUUCAAA
AUCGCAA-UC GAAACUACUA GACUUGAGUA UGGUAAA-GG UAAAAGGAAU UUCCAGUGGA GCGGUG-AAA UGCGUAGAUA
UUGGAAAGAA CACCGAUGGC GAAAGCAUU- UUACUGGGCC AUUACUGACA CUCAGAGA-C GAAAGCUAGG GUAGCAAAUG
GGAUUAGAUA -CCCCAGUAG UCCUAGCAGU AAACGAUGGA UACUAGAUGU UGCCCGUA-U C--AACCCGU GCAGUGUC-A
AAGCUAACG- CG-UUAAGUA UCCCGCCUGG GAAGUAUGCU CGCAAGAGUG AAACUCAAA- GGA--AUUGA C-GGGGGCCC
GCACAA-GCG GUGGAGCAUG UGGUUUAAUU UGAUGCAACG CGAAGAACC- UUACCAG-GG UUUGACAUGA CAUGAAUUCU
UUUGAGAAAA AGAAGUG--- --C-CUUUU- ---------- ---------A G-GAACAUGU ACACAGGUGG UGCAUGGCUG
UCGUCAGCUC GUGUCGUGAG AUGUUGGGUU AAGUCCCGCA ACGAGCGCAA CCCUUGUUUU UAGUUAUU-- ----------
--------UU UCU-AGAAAG ACUGCC-GGU UAUAAGCCGG AGGAAGGCGG GGACGACGUC AAGUC-AGCA UGCCCCUUAC
ACCCUGGGCU ACACACGUGC UACAUUGGG- UAAGACAAUG AGUCGCGAGC CUGUGAAGGU CAGC-AAAUC U-AAAAACUU
ACUCUAAGUU CAGAUUGU.. .......... .......... .......... .......... .......... ..........
.......... .......... .......... .......... .......... .......... .......... ..........
.......... .......... .......... .......... .......... .......... .......... ..........
.......... .......... ...
>SO245_cp_ampli_7
.......... .......... .......... .......... .......... .......... .......... ..........
.......... .......... .......... .......... .......... .......... .......... ..........
.......... .......... .......... .......... .......... .......... .......... ..........
.......... .......... .......... .......... .......... .......... .......... ..........
.......... .......... .......... .......... .......... .......... .......... ..........
.......... .......... .......... .......... .......... .......... .......... ..........
.......... .......... .......... .......... ..GUGCCAGC AGCCGCGGUA AUA-CGGG-G GATGCAAGCG
TTATCCGGAA TCATTGGGCG TAAAGCGCCT GTAGGTTGTT TAATAAGTCT GTTGTT-AAA GACTAGGGCT TAACCCTAGG
AAAGCAA-TG GAAACTACTA GACTTGAGTA TGATAGG-GG TAGAGGGAAT TTCTAGTGTA GCGGTG-AAA TGCGTAGATA
TTAGGAAGAA CACCGGTGGC GAAGGCGCT- CTACTGGATC ATTACTGACA CTCAGAGG-C GAAAGCTAGG GTAGCAAAAG
GGATTAGATA -CCCCTGTAG TCCTAGCCGT AAACGATGGA TACTAGATGT TGC------G T--TTATTAT GCAGTATC-G
TAGCTAACG- CG-TTAAGTA TCCCGCCTGG GGAGTACGCT CGCAAGGGTG AAACTTAAA- GAA--ATTGG CGG.......
.......... .......... .......... .......... .......... .......... .......... ..........
.......... .......... .......... .......... .......... .......... .......... ..........
.......... .......... .......... .......... .......... .......... .......... ..........
.......... .......... .......... .......... .......... .......... .......... ..........
.......... .......... .......... .......... .......... .......... .......... ..........
.......... .......... .......... .......... .......... .......... .......... ..........
.......... .......... .......... .......... .......... .......... .......... ..........
.......... .......... .......... .......... .......... .......... .......... ..........
.......... .......... ..
>SO245_cp_ampli_25
.......... .......... .......... .......... .......... .......... .......... ..........
.......... .......... .......... .......... .......... .......... .......... ..........
.......... .......... .......... .......... .......... .......... .......... ..........
.......... .......... .......... .......... .......... .......... .......... ..........
.......... .......... .......... .......... .......... .......... .......... ..........
.......... .......... .......... .......... .......... .......... .......... ..........
.......... .......... .......... .......... ..GUGCCAGC AGCCGCGGUA AUA-CAGA-G GATGCAAGTT
TTATTCGGAA TTATTGGGCG TAAAGCGTCT GCAGGTTGAT GTAAAAGTCT TTTGTT-AAA TATCCGGGCT CAACCCGGAA
TCTGCAA-AA GAAACTATAT ATCTCGAGTA TGGTAGA-GG TAAGGGGAAT TTCCAGTGGA GCGGTG-AAA TGCGTAGATA
TTGGAAAGAA CACCGATAGC GAAGGCACC- TTACTGGGCC ATTACTGACA CTCAGAGA-C GAAAGCTAGG GTAGCAAACG
GGATTAGATA -CCCCGGTAG TCCTAGCCGT AAACGATGGA TACTAGATGT TGT------C TATTTTATAT AGACAGTGTC
GTAGCTAACG CG-TTAAGTA TCCCGCCTGG GAAGTATGCT CGCAAGGGTG AAACTCAAA- GGA--ATTGA CGG.......
.......... .......... .......... .......... .......... .......... .......... ..........
.......... .......... .......... .......... .......... .......... .......... ..........
.......... .......... .......... .......... .......... .......... .......... ..........
.......... .......... .......... .......... .......... .......... .......... ..........
.......... .......... .......... .......... .......... .......... .......... ..........
.......... .......... .......... .......... .......... .......... .......... ..........
.......... .......... .......... .......... .......... .......... .......... ..........
.......... .......... .......... .......... .......... .......... .......... ..........
.......... .......... ..
>SO245_cp_ampli_8
.......... .......... .......... .......... .......... .......... .......... ..........
.......... .......... .......... .......... .......... .......... .......... ..........
.......... .......... .......... .......... .......... .......... .......... ..........
.......... .......... .......... .......... .......... .......... .......... ..........
.......... .......... .......... .......... .......... .......... .......... ..........
.......... .......... .......... .......... .......... .......... .......... ..........
.......... .......... .......... .......... ..GUGUCAGC AGCCGCGGUA AUA-CGGG-G GATGCAAGCG
TTATCCGGAA TCATTGGGCG TAAAGCGTCT GTAGGTTGTT TAATAAGTCT GTTGTT-AAA GACTAGGGCT CAACCCTAGA
AAAGCAA-TG GAAACTACTA GACTTGAGTA TGGCAGG-GG TAGAGGGAAT TTCTAGTGTA GCGGTG-AAA TGCGTTGATA
TTAGAAAGAA CACCAGCGGC GAAAGCGCT- CTACTGGACC ATTACTGACA CTCAGAGA-C GAAAGCTAGG GTAGCAAAAG
GGATTAGATA -CCCCTGTAG TCCTAGCCGT AAACGATGGA TACTAGATGT TGT------G T--TTAATAT GCAGTATC-G
TAGCTAACG- CG-TTAAGTA TCCCGCCTGG GGAGTACGCT CGCAAGGGTG AAACTTAAA- TGA--ATTGA CGG.......
.......... .......... .......... .......... .......... .......... .......... ..........
.......... .......... .......... .......... .......... .......... .......... ..........
.......... .......... .......... .......... .......... .......... .......... ..........
.......... .......... .......... .......... .......... .......... .......... ..........
.......... .......... .......... .......... .......... .......... .......... ..........
.......... .......... .......... .......... .......... .......... .......... ..........
.......... .......... .......... .......... .......... .......... .......... ..........
.......... .......... .......... .......... .......... .......... .......... ..........
.......... .......... ..
>SO245_cp_ampli_49
.......... .......... .......... .......... .......... .......... .......... ..........
.......... .......... .......... .......... .......... .......... .......... ..........
.......... .......... .......... .......... .......... .......... .......... ..........
.......... .......... .......... .......... .......... .......... .......... ..........
.......... .......... .......... .......... .......... .......... .......... ..........
.......... .......... .......... .......... .......... .......... .......... ..........
.......... .......... .......... .......... ..GUGUCAGC AGCCGCGGUA AUA-CGGG-G GATGCAAGCG
TTATCCGGAA TCATTGGGCG TAAAGCGCCT GTAGGTTGTT TAGTAAGTCT GTTGTT-AAA GACTAGGGCT TAACCCTAGA
AAAGCAA-TG GAAACTACTA GACTAGAGTA TGGTAGG-GG TAGAGGGAAT TTCTAGTGTA GCGGTG-AAA TGCGTAGATA
TTAGAAAGAA CACCGGTGGC GAAAGCGCT- CTACTGGACC ATTACTGACA CTCAGAGG-C GAAAGCTAGG GTAGCAAAAG
GGATTAGATA -CCCCTGTAG TCCTAGCCGT AAACGATGGA TACTAGATGT --T------G C--GCTTTGT GCAGTATC-G
TAGCTAACG- CG-TTAAGTA TCCCGCCTGG GGAGTACGGT CGCAAGACTG AAACTTAAA- GAA--ATTGA CGG.......
.......... .......... .......... .......... .......... .......... .......... ..........
.......... .......... .......... .......... .......... .......... .......... ..........
.......... .......... .......... .......... .......... .......... .......... ..........
.......... .......... .......... .......... .......... .......... .......... ..........
.......... .......... .......... .......... .......... .......... .......... ..........
.......... .......... .......... .......... .......... .......... .......... ..........
.......... .......... .......... .......... .......... .......... .......... ..........
.......... .......... .......... .......... .......... .......... .......... ..........
.......... .......... ..
>SO245_cp_ampli_33
.......... .......... .......... .......... .......... .......... .......... ..........
.......... .......... .......... .......... .......... .......... .......... ..........
.......... .......... .......... .......... .......... .......... .......... ..........
.......... .......... .......... .......... .......... .......... .......... ..........
.......... .......... .......... .......... .......... .......... .......... ..........
.......... .......... .......... .......... .......... .......... .......... ..........
.......... .......... .......... .......... ..GUGCCAGC CGCCGCGGUA AUA-CAGG-G GATGCAAGTG
TTATCCGGAA TTATTGGGCG TAAAGCGTCT GCAGGTTGAT CTACAAGTCT TTTGTT-AAA TTTTCAGGCT TAACCTGAAG
TCAGCAA-AA GAAACTGTTT ATCTTGAGTA TGGTAGA-GG TAAGGGGAAT TCCCAGTGGA GCGGTG-AAA TGCGTAGATA
TTGGAAAGAA CACCAACAGC GAAGGCACC- TTACTGGGCC ATTACTGACA CTCAGAGA-C GAAAGCTAGG GTAGCAAACG
GGATTAGATA -CCCCGGTAG TCCTAGCCGT AAACGATGGA TACTAGATGT TGC------G TACTTTATAG TATGCAGTGT
CGTAGCTAAC GCGTTAAGTA TCCCGCCTGG GAAGTATGCG CGCAAGCGTG AAACTCAAA- GGA--ATTGA CGG.......
.......... .......... .......... .......... .......... .......... .......... ..........
.......... .......... .......... .......... .......... .......... .......... ..........
.......... .......... .......... .......... .......... .......... .......... ..........
.......... .......... .......... .......... .......... .......... .......... ..........
.......... .......... .......... .......... .......... .......... .......... ..........
.......... .......... .......... .......... .......... .......... .......... ..........
.......... .......... .......... .......... .......... .......... .......... ..........
.......... .......... .......... .......... .......... .......... .......... ..........
.......... .......... ..
>SO245_cp_ampli_2
.......... .......... .......... .......... .......... .......... .......... ..........
.......... .......... .......... .......... .......... .......... .......... ..........
.......... .......... .......... .......... .......... .......... .......... ..........
.......... .......... .......... .......... .......... .......... .......... ..........
.......... .......... .......... .......... .......... .......... .......... ..........
.......... .......... .......... .......... .......... .......... .......... ..........
.......... .......... .......... .......... ..GUGCCAGC AGCCGCGGUA AUA-CGGG-G GATGCAAGCG
TTATCCGGAA TCATTGGGCG TAAAGCGCCT GTAGGTTGTT TAATAAGTCT GTTGTT-AAA GACTAGGGCT TAACCCTAGA
AAAGCAA-TG GAAACTACTA GACTAGAGTA TGGCAGG-GG TAGAGGGAAT TTCTAGTGTA GCGGTG-AAA TGCGTAGATA
TTAGAAAGAA CACCGGTGGC GAAAGCGCT- CTACTGGACC ATTACTGACA CTCAGAGG-C GAAAGCTAGG GTAGCAAAAG
GGATTAGATA -CCCCTGTAG TCCTAGCCGT AAACGATGGA TACTAGATGT TGT------G C--ATAATGT ACAGTATC-G
TAGCTAACG- CG-TTAAGTA TCCCGCCTGG GGAGTACGCT CGCAAGGGTG AAACTTAAA- TGA--ATTGG CGG.......
.......... .......... .......... .......... .......... .......... .......... ..........
.......... .......... .......... .......... .......... .......... .......... ..........
.......... .......... .......... .......... .......... .......... .......... ..........
.......... .......... .......... .......... .......... .......... .......... ..........
.......... .......... .......... .......... .......... .......... .......... ..........
.......... .......... .......... .......... .......... .......... .......... ..........
.......... .......... .......... .......... .......... .......... .......... ..........
.......... .......... .......... .......... .......... .......... .......... ..........
.......... .......... ..
>SO245_cp_ampli_28
.......... .......... .......... .......... .......... .......... .......... ..........
.......... .......... .......... .......... .......... .......... .......... ..........
.......... .......... .......... .......... .......... .......... .......... ..........
.......... .......... .......... .......... .......... .......... .......... ..........
.......... .......... .......... .......... .......... .......... .......... ..........
.......... .......... .......... .......... .......... .......... .......... ..........
.......... .......... .......... .......... ..GUGUCAGC AGCCGCGGUA AUA-CGGG-G GATGCAAGCG
TTATCCGGAA TCATTGGGCG TAAAGCGCCT GTAGGTTGTT TAATAAGTCT GTTGTT-AAA GACTAGGGCT CAACCCTAGG
AAAGCAA-TG GAAACTACTA GACTAGAGTA TGGCAGG-GG TAGAGGGAAT TTCTAGTGTA GCGGTG-AAA TGCGTAGATA
TTAGAAAGAA CACCGGTGGC GAAAGCGCT- CTACTGGACC ATTACTGACA CTCAGAGG-C GAAAGCTAGG GTAGCAAAAG
GGATTAGATA -CCCCTGTAG TCCTAGCCGT AAACGATGGA TACTAGATGT TGT------G T--ATTATGT ACAGTATC-G
TAGCTAACG- CG-TTAAGTA TCCCGCCTGG GGAGTACGCT CGCAAGGGTG AAACTCAAA- TGA--ATTGA CGG.......
.......... .......... .......... .......... .......... .......... .......... ..........
.......... .......... .......... .......... .......... .......... .......... ..........
.......... .......... .......... .......... .......... .......... .......... ..........
.......... .......... .......... .......... .......... .......... .......... ..........
.......... .......... .......... .......... .......... .......... .......... ..........
.......... .......... .......... .......... .......... .......... .......... ..........
.......... .......... .......... .......... .......... .......... .......... ..........
.......... .......... .......... .......... .......... .......... .......... ..........
.......... .......... ..
>SO245_cp_ampli_46
.......... .......... .......... .......... .......... .......... .......... ..........
.......... .......... .......... .......... .......... .......... .......... ..........
.......... .......... .......... .......... .......... .......... .......... ..........
.......... .......... .......... .......... .......... .......... .......... ..........
.......... .......... .......... .......... .......... .......... .......... ..........
.......... .......... .......... .......... .......... .......... .......... ..........
.......... .......... .......... .......... ..GUGUCAGC AGCCGCGGUA AUA-CGGG-G GATGCAAGTG
TTATCCGGAA TTATTGGGCG TAAAGCGTCT GTAGGTGGTT TAATAAGTCT ATTGTT-AAA GCTTGAAACT TAACTTCAGA
GATGCAG-TA GAAACTGTTA AACTAGAGTA TAATTGA-GG TAGAAGGAAT TTCCAGTGGA GTGGTG-AAA TGCGTAGATA
TTGGAAAGAA CACCAATTGC GAAGGCATT- CTATTAAATT ATT-CTGACA CTCAGAGA-C GAAAGCTAGG GTAGCAAATG
GGATTAGATA -CCCCAGTAG TCCTAGCCGT AAACGATGGA TACTATATAT TAG------A CGTATCGACC CGTTTAGTAT
TAAAGCTAAC GCGTTAAGTA TCCCGCCTGG GGAGTATGCT CGCAAGAGTG AAACTTAAA- TGA--ATTGA CGG.......
.......... .......... .......... .......... .......... .......... .......... ..........
.......... .......... .......... .......... .......... .......... .......... ..........
.......... .......... .......... .......... .......... .......... .......... ..........
.......... .......... .......... .......... .......... .......... .......... ..........
.......... .......... .......... .......... .......... .......... .......... ..........
.......... .......... .......... .......... .......... .......... .......... ..........
.......... .......... .......... .......... .......... .......... .......... ..........
.......... .......... .......... .......... .......... .......... .......... ..........
.......... .......... ..
>SO245_cp_ampli_37
.......... .......... .......... .......... .......... .......... .......... ..........
.......... .......... .......... .......... .......... .......... .......... ..........
.......... .......... .......... .......... .......... .......... .......... ..........
.......... .......... .......... .......... .......... .......... .......... ..........
.......... .......... .......... .......... .......... .......... .......... ..........
.......... .......... .......... .......... .......... .......... .......... ..........
.......... .......... .......... .......... ..GUGCCAGC CGCCGCGGUA AUA-CGGG-G GATGCAAGCG
TTATCCGGAT TTATTGGGCG TAAAGCGCCT GTAGGTTGTT TAATAAGTCT GTTGTT-AAA GACTAGGGCT CAACCCTGGG
AAAGCAA-TG GAAACTGATA AACTTGAGTA TGGCAGG-GG TAGAGGGAAT TTCTAGTGTA GCGGTG-AAA TGCGTAGATA
TTAGAAAGAA CACCGGTGGC GAAAGCGCT- CTACTGGACC ATTACTGACA CTCAGAGG-C GAAAGCTAGG GGAGCGAAAG
GGATTAGATA -CCCCG-TAG TCCTAGCCGT AAACGATGGA TACTAGATGT TGT------G T--TATTTAT ACAGTATC-G
TAGCTAACG- CG-TTAAGTA TCCCGCCTGG GGAGTACGCT CGCAAGGGTG AAACTCAAA- GAA--ATTGA CGG.......
.......... .......... .......... .......... .......... .......... .......... ..........
.......... .......... .......... .......... .......... .......... .......... ..........
.......... .......... .......... .......... .......... .......... .......... ..........
.......... .......... .......... .......... .......... .......... .......... ..........
.......... .......... .......... .......... .......... .......... .......... ..........
.......... .......... .......... .......... .......... .......... .......... ..........
.......... .......... .......... .......... .......... .......... .......... ..........
.......... .......... .......... .......... .......... .......... .......... ..........
.......... .......... ..
>SO245_cp_ampli_32
.......... .......... .......... .......... .......... .......... .......... ..........
.......... .......... .......... .......... .......... .......... .......... ..........
.......... .......... .......... .......... .......... .......... .......... ..........
.......... .......... .......... .......... .......... .......... .......... ..........
.......... .......... .......... .......... .......... .......... .......... ..........
.......... .......... .......... .......... .......... .......... .......... ..........
.......... .......... .......... .......... ..GUGCCAGC AGCCGCGGUA AUA-CGGG-G GATGCAAGCG
TTATCCGGAA TCATTGGGCG TAAAGCGCCT GTAGGTTGTT TAATAAGTCT GTTGTT-AAA GACTAGGGCC TAACCCTAGA
AAAGCAA-TG GAAACTACTA GACTAGAGTA TGGCAGG-GG TAGAGGGAAT TTCTAGTGTA GCGGTG-AAA TGCGTAGATA
TTAGAAAGAA CACCGGTGGC GAAAGCGCT- CTACTGGACC ATTACTGACA CTCAGAGG-C GAAAGCTAGG GTAGCAAAAG
GGATTAGATA -CCCCTGTAG TCCTAGCCGT AAACGATGGA TACTAGATGT TGT------G C--TTAATGT ACAGTATC-G
TAGCTAACG- CG-TTAAGTA TCCCGCCTGG GGAGTACGCT CGCAAGGGTG AAACTCAAA- GAA--ATTGG CGG.......
.......... .......... .......... .......... .......... .......... .......... ..........
.......... .......... .......... .......... .......... .......... .......... ..........
.......... .......... .......... .......... .......... .......... .......... ..........
.......... .......... .......... .......... .......... .......... .......... ..........
.......... .......... .......... .......... .......... .......... .......... ..........
.......... .......... .......... .......... .......... .......... .......... ..........
.......... .......... .......... .......... .......... .......... .......... ..........
.......... .......... .......... .......... .......... .......... .......... ..........
.......... .......... ..
>SO245_cp_ampli_13
.......... .......... .......... .......... .......... .......... .......... ..........
.......... .......... .......... .......... .......... .......... .......... ..........
.......... .......... .......... .......... .......... .......... .......... ..........
.......... .......... .......... .......... .......... .......... .......... ..........
.......... .......... .......... .......... .......... .......... .......... ..........
.......... .......... .......... .......... .......... .......... .......... ..........
.......... .......... .......... .......... ..GUGUCAGC AGCCGCGGUA AUA-CGGG-G GATGCAAGCG
TTATCCGGAA TCATTGGGCG TAAAGCGCCT GTAGGTTGTT TAATAAGTCT GTTGTT-AAA GACTAGGGCT CAACCCTAGA
AAAGCAA-TG GAAACTACTA GACTAGAGTA TGGCAGG-GG TAGAGGGAAT TTCTAGTGTA GCGGTG-AAA TGCGTAGATA
TTAGAAAGAA CACCGGTGGC GAAAGCGCT- CTACTGGACC ATTACTGACA CTCAGAGG-C GAAAGCTAGG GTAGCAAAAG
GGATTAGATA -CCCCTGTAG TCCTAGCCGT AAACGATGGA TACTAGATGT TGT------A T---GTTTTT ACAGTATC-G
TAGCTAACG- CG-TTAAGTA TCCCGCCTGG GGAGTACGCT CGCAAGGGTG AAACTTAAA- TGA--ATTGG CGG.......
.......... .......... .......... .......... .......... .......... .......... ..........
.......... .......... .......... .......... .......... .......... .......... ..........
.......... .......... .......... .......... .......... .......... .......... ..........
.......... .......... .......... .......... .......... .......... .......... ..........
.......... .......... .......... .......... .......... .......... .......... ..........
.......... .......... .......... .......... .......... .......... .......... ..........
.......... .......... .......... .......... .......... .......... .......... ..........
.......... .......... .......... .......... .......... .......... .......... ..........
.......... .......... ..
>SO245_cp_ampli_34
.......... .......... .......... .......... .......... .......... .......... ..........
.......... .......... .......... .......... .......... .......... .......... ..........
.......... .......... .......... .......... .......... .......... .......... ..........
.......... .......... .......... .......... .......... .......... .......... ..........
.......... .......... .......... .......... .......... .......... .......... ..........
.......... .......... .......... .......... .......... .......... .......... ..........
.......... .......... .......... .......... ..GUGCCAGC CGCCGCGGUA AUA-CGGG-G GATGCAAGCG
TTATCCGGAA TCATTGGGCG TAAAGCGCCT GTAGGTTGTT TAATAAGTCT GTTGTT-AAA GACTAGGGCT TAACCCTAGG
AAAGCAA-TG GAAACTACTA GACTAGAGTA TGATAGG-GG TAGAGGGAAT TTCTAGTGTA GCGGTG-AAA TGCGTAGATA
TTAGGAAGAA CACCGGTGGC GAAGGCGCT- CTACTGGATC ATTACTGACA CTCAGAGG-C GAAAGCTAGG GTAGCAAAAG
GGATTAGATA -CCCCTGTAG TCCTAGCCGT AAACGATGGA TACTAGATGT TGC------G T--TTATTAT GCAGTATC-G
TAGCTAACG- CG-TTAAGTA TCCCGCCTGG GGAGTACGCT CGCAAGGGTG AAACTCAAA- GAA--ATTGA CGG.......
.......... .......... .......... .......... .......... .......... .......... ..........
.......... .......... .......... .......... .......... .......... .......... ..........
.......... .......... .......... .......... .......... .......... .......... ..........
.......... .......... .......... .......... .......... .......... .......... ..........
.......... .......... .......... .......... .......... .......... .......... ..........
.......... .......... .......... .......... .......... .......... .......... ..........
.......... .......... .......... .......... .......... .......... .......... ..........
.......... .......... .......... .......... .......... .......... .......... ..........
.......... .......... ..
>SO245_cp_ampli_44
.......... .......... .......... .......... .......... .......... .......... ..........
.......... .......... .......... .......... .......... .......... .......... ..........
.......... .......... .......... .......... .......... .......... .......... ..........
.......... .......... .......... .......... .......... .......... .......... ..........
.......... .......... .......... .......... .......... .......... .......... ..........
.......... .......... .......... .......... .......... .......... .......... ..........
.......... .......... .......... .......... ..GUGUCAGC AGCCGCGGUA AUA-CGGG-G GATGCAAGCG
TTATCCGGAA TCATTGGGCG TAAAGCGCCT GTAGGTTGTT TAATAAGTCT GTTGTT-AAA GACTAGGGCT TAACCCTAGG
AAAGCAA-TG GAAACTACTA GACTAGAGTA TGATAGG-GG TAGAGGGAAT TTCTAGTGTA GCGGTG-AAA TGCGTAGATA
TTAGAAAGAA CACCGGTGGC GAAGGCGCT- CTACTGGATC ATTACTGACA CTCAGAGG-C GAAAGCTAGG GTAGCAAAAG
GGATTAGATA -CCCCTGTAG TCCTAGCCGT AAACGATGGA TACTACATGT TGC------G T--TTATTAT GCAGTATG-G
TAGCTAACG- CG-TTAAGTA TCCCGCCTGG GGAGTACGCT CGCAAGGGTG AAACTTAAA- GGA--ATTGG CGG.......
.......... .......... .......... .......... .......... .......... .......... ..........
.......... .......... .......... .......... .......... .......... .......... ..........
.......... .......... .......... .......... .......... .......... .......... ..........
.......... .......... .......... .......... .......... .......... .......... ..........
.......... .......... .......... .......... .......... .......... .......... ..........
.......... .......... .......... .......... .......... .......... .......... ..........
.......... .......... .......... .......... .......... .......... .......... ..........
.......... .......... .......... .......... .......... .......... .......... ..........
.......... .......... ..
>SO245_cp_ampli_48
.......... .......... .......... .......... .......... .......... .......... ..........
.......... .......... .......... .......... .......... .......... .......... ..........
.......... .......... .......... .......... .......... .......... .......... ..........
.......... .......... .......... .......... .......... .......... .......... ..........
.......... .......... .......... .......... .......... .......... .......... ..........
.......... .......... .......... .......... .......... .......... .......... ..........
.......... .......... .......... .......... ..GUGCCAGC CGCCGCGGUA AUA-CAGG-G GATGCAAGTG
TTATCCGGAA TTATTGGGCG TAAAGCGTCT GCAGGTTGAT CTATAAGTCT TTTGTC-AAA TCTTTGGGCT TAACCCAAAA
ACAGCAA-AA GAAACTATTT ATCTTGAGTA TGGTAGA-GG TAAGGGGAAT TTCGAGTGGA GCGGTG-AAA TGCGTAGATA
TTCGAAAGAA CACCAATAGC GAAGGCACC- TTACTGGGCC ATTACTGACA CTCAGAGA-C GAAAGCTAGG GTAGCAAACG
GGATTAGATA -CCCCGGTAG TCCTAGCTGT AAACGATGGA TACTAGGTGT TGC------G TACTTTATAG TATGCAGTGT
CGTAGCTAAC GCGTTAAGTA TCCCGCCTGG GAAGTATGCG CGCAAGCGTG AAACTCAAA- GGA--ATTGA CGG.......
.......... .......... .......... .......... .......... .......... .......... ..........
.......... .......... .......... .......... .......... .......... .......... ..........
.......... .......... .......... .......... .......... .......... .......... ..........
.......... .......... .......... .......... .......... .......... .......... ..........
.......... .......... .......... .......... .......... .......... .......... ..........
.......... .......... .......... .......... .......... .......... .......... ..........
.......... .......... .......... .......... .......... .......... .......... ..........
.......... .......... .......... .......... .......... .......... .......... ..........
.......... .......... ..
>SO245_cp_ampli_16
.......... .......... .......... .......... .......... .......... .......... ..........
.......... .......... .......... .......... .......... .......... .......... ..........
.......... .......... .......... .......... .......... .......... .......... ..........
.......... .......... .......... .......... .......... .......... .......... ..........
.......... .......... .......... .......... .......... .......... .......... ..........
.......... .......... .......... .......... .......... .......... .......... ..........
.......... .......... .......... .......... ..GUGCCAGC AGCCGCGGUA AUA-CGGG-G GATGCAAGCG
TTATCCGGAA TCATTGGGCG TAAAGCGCCT GTAGGTTGTT TAATAAGTCT GTTGTT-AAA GACTAGGGCT CAACCCTAGA
AAAGCAA-TG GAAACTACTA GACTAGAGTA TGGCAGG-GG TAGAGGGAAT TTCTAGTGTA GCGGTG-AAA TGCGTAGATA
TTAGAAAGAA CACCGGTGGC GAAAGCGCT- CTACTGGACC ATTACTGACA CTCAGAGG-C GAAAGCTAGG GTAGCAAAAG
GGATTAGATA -CCCCTGTAG TCCTAGCCGT AAACGATGGA TACTAGATGT TGT------G C--TTCATGT ACAGTATC-G
TAGCTAACG- CG-TTAAGTA TCCCGCCTGG GGAGTACGCT CGCAAGGGTG AAACTCAAA- GAA--ATTGA CGG.......
.......... .......... .......... .......... .......... .......... .......... ..........
.......... .......... .......... .......... .......... .......... .......... ..........
.......... .......... .......... .......... .......... .......... .......... ..........
.......... .......... .......... .......... .......... .......... .......... ..........
.......... .......... .......... .......... .......... .......... .......... ..........
.......... .......... .......... .......... .......... .......... .......... ..........
.......... .......... .......... .......... .......... .......... .......... ..........
.......... .......... .......... .......... .......... .......... .......... ..........
.......... .......... ..
>SO245_cp_ampli_10
.......... .......... .......... .......... .......... .......... .......... ..........
.......... .......... .......... .......... .......... .......... .......... ..........
.......... .......... .......... .......... .......... .......... .......... ..........
.......... .......... .......... .......... .......... .......... .......... ..........
.......... .......... .......... .......... .......... .......... .......... ..........
.......... .......... .......... .......... .......... .......... .......... ..........
.......... .......... .......... .......... ..GUGCCAGC CGCCGCGGUA AGA-CGGG-A GATGCAAGCG
TTATTCGGAT TTATTGGGCG TAAAGGGTTT GTAGGTTGTT GGTTAAGTCT ATGGTC-AAA TTCCGAAGCT CAACTTCGGG
CCGGCAC-TA GAAACTAATC AACTTGAGTA CGTTAGA-GG CAGGGGGAAT TCCCAGTGTA GCGGTG-AAA TGCGTAGATA
TTGGGAGGAA CATCAATGGC GAAGGCACC- CTGCTAGGCC GATACTGACA CTGAAAAA-C GAAAGCTAGG GGAGCAAATG
GGATTAGATA -CCCCAGTAG TCCTAGCTGT AAACGATGGG GACTAAACTT TGG------T T--TTAAAAA TCAGAGTT-A
AAGCTAACG- CG-TTAAGTC CCCCGCCTGG GGAGTACGCC CGCAAGAGTG AAACTCAAA- GGA--ATTGA CGG.......
.......... .......... .......... .......... .......... .......... .......... ..........
.......... .......... .......... .......... .......... .......... .......... ..........
.......... .......... .......... .......... .......... .......... .......... ..........
.......... .......... .......... .......... .......... .......... .......... ..........
.......... .......... .......... .......... .......... .......... .......... ..........
.......... .......... .......... .......... .......... .......... .......... ..........
.......... .......... .......... .......... .......... .......... .......... ..........
.......... .......... .......... .......... .......... .......... .......... ..........
.......... .......... ..
>SO245_cp_ampli_27
.......... .......... .......... .......... .......... .......... .......... ..........
.......... .......... .......... .......... .......... .......... .......... ..........
.......... .......... .......... .......... .......... .......... .......... ..........
.......... .......... .......... .......... .......... .......... .......... ..........
.......... .......... .......... .......... .......... .......... .......... ..........
.......... .......... .......... .......... .......... .......... .......... ..........
.......... .......... .......... .......... ..GUGUCAGC AGCCGCGGUA AUA-CGGG-G GATGCAAGCG
TTATCCGGAA TCATTGGGCG TAAAGCGCCT GTAGGTTGTT TATTAAGTCT GTTGTT-AAA GACTAGGGCT TAACCCTAGA
AAAGCAA-TG GAAACTAATA GACTAGAGTA TGGCAGG-GG TAGAGGGAAT TTCTAGTGTA GCGGTG-AAA TGCGTAGATA
TTAGAAAGAA CACCGGTGGC GAAAGCGCT- CTACTGGACC ATTACTGACA CTCAGAGG-C GAAAGCTAGG GTAGCAAAAG
GGATTAGATA -CCCCTGTAG TCCTAGCCGT AAACGATGGA TACTAGATGT TGC------G T--ATTTTAT GCAGTATC-G
TAGCTAACG- CG-TTAAGTA TCCCGCCTGG GGAGTACGCT CGCAAGGGTG AAACTCAAA- GAA--ATTGA CGG.......
.......... .......... .......... .......... .......... .......... .......... ..........
.......... .......... .......... .......... .......... .......... .......... ..........
.......... .......... .......... .......... .......... .......... .......... ..........
.......... .......... .......... .......... .......... .......... .......... ..........
.......... .......... .......... .......... .......... .......... .......... ..........
.......... .......... .......... .......... .......... .......... .......... ..........
.......... .......... .......... .......... .......... .......... .......... ..........
.......... .......... .......... .......... .......... .......... .......... ..........
.......... .......... ..
>SO245_cp_ampli_18
.......... .......... .......... .......... .......... .......... .......... ..........
.......... .......... .......... .......... .......... .......... .......... ..........
.......... .......... .......... .......... .......... .......... .......... ..........
.......... .......... .......... .......... .......... .......... .......... ..........
.......... .......... .......... .......... .......... .......... .......... ..........
.......... .......... .......... .......... .......... .......... .......... ..........
.......... .......... .......... .......... ..GUGUCAGC AGCCGCGGUA AUA-CGGG-G GATGCAAGCG
TTATCCGGAA TCATTGGGCG TAAAGCGCCT GTAGGTTGTT TAATAAGTCT GTTGTT-AAA GCCTAGGGCT TAACCCTAGA
AAAGCAA-TG GAAACTACTA GACTAGAGTA TGGCAGG-GG TAGAGGGAAT TTCTAGTGTA GCGGTG-AAA TGCGTAGATA
TTAGAAAGAA CACCGGTGGC GAAAGCGCT- CTACTGGACC ATTACTGACA CTCAGAGG-C GAAAGCTAGG GTAGCAAAAG
GGATTAGATA -CCCCTGTAG TCCTAGCCGT AAACGATGGA TACTAGATGT TGT------G C--TTCATGT ACAGTATC-G
TAGCTAACG- CG-TTAAGTA TCCCGCCTGG GGAGTACGCT CGCAAGGGTG AAACTCAAA- GGA--ATTGG CGG.......
.......... .......... .......... .......... .......... .......... .......... ..........
.......... .......... .......... .......... .......... .......... .......... ..........
.......... .......... .......... .......... .......... .......... .......... ..........
.......... .......... .......... .......... .......... .......... .......... ..........
.......... .......... .......... .......... .......... .......... .......... ..........
.......... .......... .......... .......... .......... .......... .......... ..........
.......... .......... .......... .......... .......... .......... .......... ..........
.......... .......... .......... .......... .......... .......... .......... ..........
.......... .......... ..
>SO245_cp_ampli_42 
.......... .......... .......... .......... .......... .......... .......... ..........
.......... .......... .......... .......... .......... .......... .......... ..........
.......... .......... .......... .......... .......... .......... .......... ..........
.......... .......... .......... .......... .......... .......... .......... ..........
.......... .......... .......... .......... .......... .......... .......... ..........
.......... .......... .......... .......... .......... .......... .......... ..........
.......... .......... .......... .......... ..GUGUCAGC AGCCGCGGUA AUA-CGGG-G GATGCAAGCG
TTATCCGGAA TCATTGGGCG TAAAGCGCCT GTAGGTTGTT TACTAAGTCT GTTGTT-AAA GCCTAGGGCT TAACCCTAGA
AAAGCAA-TG GAAACTTGTA GACTAGAGTA TGGCAGG-GG TAGAGGGAAT TTCTAGTGTA GCGGTG-AAA TGCGTAGATA
TTAGAAAGAA CACCGGTGGC GAAAGCGCT- CTACTGGACC ATTACTGACA CTCAGAGG-C GAAAGCTAGG GTAGCAAAAG
GGATTAGATA -CCCCTGTAG TCCTAGCCGT AAACGATGGA TACTAGATGT TGT------G T--ATA---- ACAGTATC-G
TAGCTAACG- CG-TTAAGTA TCCCGCCTGG GGAGTACGCT CGCAAGGGTG AAACTCAAA- TGA--ATTGG CGG.......
.......... .......... .......... .......... .......... .......... .......... ..........
.......... .......... .......... .......... .......... .......... .......... ..........
.......... .......... .......... .......... .......... .......... .......... ..........
.......... .......... .......... .......... .......... .......... .......... ..........
.......... .......... .......... .......... .......... .......... .......... ..........
.......... .......... .......... .......... .......... .......... .......... ..........
.......... .......... .......... .......... .......... .......... .......... ..........
.......... .......... .......... .......... .......... .......... .......... ..........
.......... .......... ..
>SO245_cp_ampli_3
.......... .......... .......... .......... .......... .......... .......... ..........
.......... .......... .......... .......... .......... .......... .......... ..........
.......... .......... .......... .......... .......... .......... .......... ..........
.......... .......... .......... .......... .......... .......... .......... ..........
.......... .......... .......... .......... .......... .......... .......... ..........
.......... .......... .......... .......... .......... .......... .......... ..........
.......... .......... .......... .......... ..GUGCCAGC CGCCGCGGUA AGA-CGGA-G GATGCAAGTG
TTATCCGGAA TCACTGGGCG TAAAGCGTCT GTAGGTGGTT TAGTAAGTCT ATTGTT-AAA TCTTGAGGCT CAACTTCAAA
TCAGCAA-TG GAAACTGCTA GACTCGAGTA TGGTAGA-GG TAAGGGGAAT TTCCAGTGGA GCGGTG-AAA TGCGTAGATA
TTGGAAAGAA CACCGATGGC GAAGGCACC- TTACTGGGCC ATTACTGACA CTCAGAGA-C GAAAGCTAGG GTAGCAAATG
GGATTAGATA -CCCCAGTAG TCCTAGCAGT AAACGATGGA TACTAGATGT TGC------C CGTATCAACC CGTGCAGTGT
CAAAGCTAAC GCGTTAAGTA TCCCGCCTGG GAAGTATGCT CGCAAGAGTG AAACTCAAA- GAA--ATTGA CGG.......
.......... .......... .......... .......... .......... .......... .......... ..........
.......... .......... .......... .......... .......... .......... .......... ..........
.......... .......... .......... .......... .......... .......... .......... ..........
.......... .......... .......... .......... .......... .......... .......... ..........
.......... .......... .......... .......... .......... .......... .......... ..........
.......... .......... .......... .......... .......... .......... .......... ..........
.......... .......... .......... .......... .......... .......... .......... ..........
.......... .......... .......... .......... .......... .......... .......... ..........
.......... .......... ..
>SO245_cp_ampli_19
.......... .......... .......... .......... .......... .......... .......... ..........
.......... .......... .......... .......... .......... .......... .......... ..........
.......... .......... .......... .......... .......... .......... .......... ..........
.......... .......... .......... .......... .......... .......... .......... ..........
.......... .......... .......... .......... .......... .......... .......... ..........
.......... .......... .......... .......... .......... .......... .......... ..........
.......... .......... .......... .......... ..GUGUCAGC CGCCGCGGUA AGA-CGGG-G GATGCAAGCG
TTATTCGGAA TTATTGGGCG TAAAGCGTCT GTAGGTGGCT AAATAAGTCT GGTGTT-AAA TACTGAAGCT CAACTTCAGA
CCTGCAT-CA GAAACTATTT AGCTTGAGTA CGTTAGA-GG CAGGGGGAAT TCCCAGTGTA GCGGTG-AAA TGCGTAGATA
TTGGGAGGAA CACCAACGGC GAAGGCACC- CTGCTGGGCC GATACTGACA CTCAAGGA-C GAAAGCTAGG GGAGCGAATG
GGATTAGATA -CCCCAGTAG TCCTAGCTGT CAACGATGGA GGCTAAACGT TGT------- C--CATTTGG CCAGCGTT-G
AAGTTAACG- CG-TTAAGCC TCCCGCCTGG GGAGTACGCT CGCAAGGGTG AAACTCAAA- TAA--ATTGA CGG.......
.......... .......... .......... .......... .......... .......... .......... ..........
.......... .......... .......... .......... .......... .......... .......... ..........
.......... .......... .......... .......... .......... .......... .......... ..........
.......... .......... .......... .......... .......... .......... .......... ..........
.......... .......... .......... .......... .......... .......... .......... ..........
.......... .......... .......... .......... .......... .......... .......... ..........
.......... .......... .......... .......... .......... .......... .......... ..........
.......... .......... .......... .......... .......... .......... .......... ..........
.......... .......... ..
>SO245_cp_ampli_20
.......... .......... .......... .......... .......... .......... .......... ..........
.......... .......... .......... .......... .......... .......... .......... ..........
.......... .......... .......... .......... .......... .......... .......... ..........
.......... .......... .......... .......... .......... .......... .......... ..........
.......... .......... .......... .......... .......... .......... .......... ..........
.......... .......... .......... .......... .......... .......... .......... ..........
.......... .......... .......... .......... ..GUGCCAGC AGCCGCGGUA AUA-CGGA-G GATGCAAGTG
TTATCCGGAA TCACTGGGCG TAAAGCGTCT GTAGGTGGTT TAATAAGTCA ACTGTT-AAA TCTTGAGGCT CAACTTCAAA
ATCGCAG-TC GAAACTATTA GACTAGAGTA TAGTAGG-GG TAAAGGGAAT TTCCAGTGGA GCGGTG-AAA TGCGTAGAGA
TTGGAAAGAA CACCGATGGC GAAGGCACT- TTACTGGGCT ATTACTGACA CTCAGAGA-C GAAAGCTAGG GTAGCAAATG
GGATTAGATA -CCCCAGTAG TCCTAGCTGT AAACAATGGA TACTAGATGT TGA------A CAGATCGACC TGTGCAGTAT
CAAAGCTAAC GCGTTAAGTA TCCCGCCTGG GAAGTATGCT CGCAAGAGTG AAACTCAAA- GAA--ATTGA CGG.......
.......... .......... .......... .......... .......... .......... .......... ..........
.......... .......... .......... .......... .......... .......... .......... ..........
.......... .......... .......... .......... .......... .......... .......... ..........
.......... .......... .......... .......... .......... .......... .......... ..........
.......... .......... .......... .......... .......... .......... .......... ..........
.......... .......... .......... .......... .......... .......... .......... ..........
.......... .......... .......... .......... .......... .......... .......... ..........
.......... .......... .......... .......... .......... .......... .......... ..........
.......... .......... ..
>SO245_cp_ampli_14
.......... .......... .......... .......... .......... .......... .......... ..........
.......... .......... .......... .......... .......... .......... .......... ..........
.......... .......... .......... .......... .......... .......... .......... ..........
.......... .......... .......... .......... .......... .......... .......... ..........
.......... .......... .......... .......... .......... .......... .......... ..........
.......... .......... .......... .......... .......... .......... .......... ..........
.......... .......... .......... .......... ..GUGUCAGC CGCCGCGGUA AGA-CGGA-G GATGCAAGTG
TTATCCGGAA TCACTGGGCG TAAAGCGTCT GTAGGTGGTT TAGTAAGTCG ATTGTT-AAA GCTTGAGGCT CAACTTCAAA
ACAGCAA-TG GAAACTGCTA GACTTGAGTA TGGTAGA-GG TAAGAGGAAT TTCCAGTGGA GCGGTG-AAA TGCGTAGATA
TTGGAAAGAA CACCGATGGC GAAGGCATC- TTACTGGGCC ATAACTGACA CTCAGAGA-C GAAAGCTAGG GTAGCAAATG
GGATTAGATA -CCCCAGTAG TCCTAGCTGT AAACGATGGA TACTCGATGT TGC------A CGTATCGACT CGTGCAGTGT
CCTAGCTAAC GCGTTAAGTA TCCCGCCTGG GAAGTATGCA CGCAAGTGTG AAACTCAAA- GAA--ATGG- CGG.......
.......... .......... .......... .......... .......... .......... .......... ..........
.......... .......... .......... .......... .......... .......... .......... ..........
.......... .......... .......... .......... .......... .......... .......... ..........
.......... .......... .......... .......... .......... .......... .......... ..........
.......... .......... .......... .......... .......... .......... .......... ..........
.......... .......... .......... .......... .......... .......... .......... ..........
.......... .......... .......... .......... .......... .......... .......... ..........
.......... .......... .......... .......... .......... .......... .......... ..........
.......... .......... ..
>SO245_cp_ampli_38
.......... .......... .......... .......... .......... .......... .......... ..........
.......... .......... .......... .......... .......... .......... .......... ..........
.......... .......... .......... .......... .......... .......... .......... ..........
.......... .......... .......... .......... .......... .......... .......... ..........
.......... .......... .......... .......... .......... .......... .......... ..........
.......... .......... .......... .......... .......... .......... .......... ..........
.......... .......... .......... .......... ..GUGCCAGC AGCCGCGGUA AUA-CGGG-A GTGGCAAGTG
TTATCCGGAA TTATTGGGCG TAAAGCGTCT GCAGGTGGAT AATTAAGTCT TATGTC-AAA TTTCTAGGCT CAACCTGGAG
TCGGCAA-CA GAAACTACTT ATCTCGAGTA TGGTAGA-GG TAAAGGGAAT TTCAAGTGGA GCGGTG-AAA TGCGTAGATA
TTTGAAAGAA CTCCAATAGC GAAGGCACT- TTACTGGGCC ATTACTGACA CTCAGAGA-C GAAAGCTAGG GGAGCAAACA
GGATTAGATA -CCCTGGTAG TCCTAGCTGT AAACGATGGA TACTAGATGT TGC------G TATTATATAT ACGCAGTGTC
GTAGCTAACG CG-TTAAGTA TCCCGCCTGG GAAGTACGCT CGCAAGGGTG AAACTCAAA- GGA--ATTGA CGG.......
.......... .......... .......... .......... .......... .......... .......... ..........
.......... .......... .......... .......... .......... .......... .......... ..........
.......... .......... .......... .......... .......... .......... .......... ..........
.......... .......... .......... .......... .......... .......... .......... ..........
.......... .......... .......... .......... .......... .......... .......... ..........
.......... .......... .......... .......... .......... .......... .......... ..........
.......... .......... .......... .......... .......... .......... .......... ..........
.......... .......... .......... .......... .......... .......... .......... ..........
.......... .......... ..
>SO245_cp_ampli_9
.......... .......... .......... .......... .......... .......... .......... ..........
.......... .......... .......... .......... .......... .......... .......... ..........
.......... .......... .......... .......... .......... .......... .......... ..........
.......... .......... .......... .......... .......... .......... .......... ..........
.......... .......... .......... .......... .......... .......... .......... ..........
.......... .......... .......... .......... .......... .......... .......... ..........
.......... .......... .......... .......... ..GUGUCAGC AGCCGCGGUA AUA-CGGG-G GATGCAAGCG
TTATCCGGAA TCATTGGGCG TAAAGCGCCT GTAGGTTGTT TAATAAGTCT GTTGTT-AAA GACTAGGGCT TAACCCTAGA
AAAGCAA-TG GAAACTACTA GACTAGAGTA TGGCAGG-GG TAGAGGGAAT TTCTAGTGTA GCGGTG-AAA TGCGTAGATA
TTAGAAAGAA CACCAGTGGC GAAAGCGCT- CTACTGGACC ATTACTGACA CTCAGAGG-C GAAAGCTAGG GTAGCAAAAG
GGATTAGATA -CCCCTGTAG TCCTAGCCGT AAACGATGGA TACTAGATGT TGC------G C--ATAAAGT ACAGTATC-A
TAGCTAACG- CG-TTAAGTA TCCCGCCTGG GGAGTACGCT CGCAAGGGGG AAACTCAAA- GGA---TTGA CGG.......
.......... .......... .......... .......... .......... .......... .......... ..........
.......... .......... .......... .......... .......... .......... .......... ..........
.......... .......... .......... .......... .......... .......... .......... ..........
.......... .......... .......... .......... .......... .......... .......... ..........
.......... .......... .......... .......... .......... .......... .......... ..........
.......... .......... .......... .......... .......... .......... .......... ..........
.......... .......... .......... .......... .......... .......... .......... ..........
.......... .......... .......... .......... .......... .......... .......... ..........
.......... .......... ..
>SO245_cp_ampli_24 
.......... .......... .......... .......... .......... .......... .......... ..........
.......... .......... .......... .......... .......... .......... .......... ..........
.......... .......... .......... .......... .......... .......... .......... ..........
.......... .......... .......... .......... .......... .......... .......... ..........
.......... .......... .......... .......... .......... .......... .......... ..........
.......... .......... .......... .......... .......... .......... .......... ..........
.......... .......... .......... .......... ..GUGCCAGC AGCCGCGGUA AUA-CGGG-G GATGCAAGCG
TTATCCGGAA TCATTGGGCG TAAAGCGCCT GTAGGTTGTT TAATAAGTCT GTTGTT-AAA GACTAGGGCT CAACCCTAGA
AAAGCAA-TG GAAACTGTTA GACTAGAGTA TGGCAGG-GG TAGAGGGAAT TTCTAGTGTA GCGGTG-AAA TGCGTAGATA
TTAGAAAGAA CACCGGTGGC GAAAGCGCT- CTACTGGACC ATTACTGACA CTCAGAGG-C GAAAGCTAGG GTAGCAAAAG
GGATTAGATA -CCCCTGTAG TCCTAGCCGT AAACGATGGA TACTAGATGT TGT------A T--GTTATTT ACAGTATC-G
TAGCTAACG- CG-TTAAGTA TCCCGCCTGG GGAGTACGCT CGCAAGGGTG AAACTCAAA- GAA--ATTGG CGG.......
.......... .......... .......... .......... .......... .......... .......... ..........
.......... .......... .......... .......... .......... .......... .......... ..........
.......... .......... .......... .......... .......... .......... .......... ..........
.......... .......... .......... .......... .......... .......... .......... ..........
.......... .......... .......... .......... .......... .......... .......... ..........
.......... .......... .......... .......... .......... .......... .......... ..........
.......... .......... .......... .......... .......... .......... .......... ..........
.......... .......... .......... .......... .......... .......... .......... ..........
.......... .......... ..
>SO245_cp_ampli_4 
.......... .......... .......... .......... .......... .......... .......... ..........
.......... .......... .......... .......... .......... .......... .......... ..........
.......... .......... .......... .......... .......... .......... .......... ..........
.......... .......... .......... .......... .......... .......... .......... ..........
.......... .......... .......... .......... .......... .......... .......... ..........
.......... .......... .......... .......... .......... .......... .......... ..........
.......... .......... .......... .......... ..GUGCCAGC CGCCGCGGUA AUA-CGGG-G GATGCAAGCG
TTATCCGGAA TCATTGGGCG TAAAGCGCCT GTAGGTTGTT TAATAAGTCT GTTGTT-AAA GACTGGGGCT TAACCCCAGG
AAAGCAA-TG GAAACTACTA GACTAGAGTA TGGTAGG-GG TAAAGGGAAT TTCTAGTGTA GCGGTG-AAA TGCGTAGATA
TTAGAAAGAA CACCGGTGGC GAAAGCGCT- TTACTGGACC ATTACTGACA CTCAGAGG-C GAAAGCTAGG GTAGCCAAAG
GGATTAGATA -CCCCTGTAG TCCTAGCCGT AAACGATGGA TACTAGATGT TGC------G C--TTATTGT GCAGTGTC-G
TAGCTAACG- CG-TTAAGTA TCCCGCCTGG GGAGTACGAT CGCAAGGTTG AAACTTAAA- TGA--ATTGA CGG.......
.......... .......... .......... .......... .......... .......... .......... ..........
.......... .......... .......... .......... .......... .......... .......... ..........
.......... .......... .......... .......... .......... .......... .......... ..........
.......... .......... .......... .......... .......... .......... .......... ..........
.......... .......... .......... .......... .......... .......... .......... ..........
.......... .......... .......... .......... .......... .......... .......... ..........
.......... .......... .......... .......... .......... .......... .......... ..........
.......... .......... .......... .......... .......... .......... .......... ..........
.......... .......... ..
>SO245_cp_ampli_17
.......... .......... .......... .......... .......... .......... .......... ..........
.......... .......... .......... .......... .......... .......... .......... ..........
.......... .......... .......... .......... .......... .......... .......... ..........
.......... .......... .......... .......... .......... .......... .......... ..........
.......... .......... .......... .......... .......... .......... .......... ..........
.......... .......... .......... .......... .......... .......... .......... ..........
.......... .......... .......... .......... ..GUGUCAGC AGCCGCGGUA AUA-CGGG-G GATGCAAGCG
TTATCCGGAA TCATTGGGCG TAAAGCGCCT GTAGGTTGTT TAGTAAGTCT GTTGTT-AAA GACCAGGGCT TAACCCTGGG
AAAGCAA-TG GAAACTACTA GACTTGAGTA TGGCAGG-GG TAGAGGGAAT TTCTAGTGTA GCGGTG-AAA TGCGTAGATA
TTAGAAAGAA CACCGGCGGC GAAAGCGCT- CTACTGGACC ATTACTGACA CTCAGAGG-C GAAAGCTAGG GGAGCAAAAG
GGATTAGATA -CCCCTGTAG TCCTAGCCGT AAACGATGGA TACTAGATGT TGC------G C--AATTTGT GCAGTATC-T
TAGCTAACG- CG-TTAAGTA TCCCGCCTGG GGAGTACGCT CGCAAGGGTG AAACTCAAA- GGA--ATTGA CGG.......
.......... .......... .......... .......... .......... .......... .......... ..........
.......... .......... .......... .......... .......... .......... .......... ..........
.......... .......... .......... .......... .......... .......... .......... ..........
.......... .......... .......... .......... .......... .......... .......... ..........
.......... .......... .......... .......... .......... .......... .......... ..........
.......... .......... .......... .......... .......... .......... .......... ..........
.......... .......... .......... .......... .......... .......... .......... ..........
.......... .......... .......... .......... .......... .......... .......... ..........
.......... .......... ..
>SO245_cp_ampli_1 
.......... .......... .......... .......... .......... .......... .......... ..........
.......... .......... .......... .......... .......... .......... .......... ..........
.......... .......... .......... .......... .......... .......... .......... ..........
.......... .......... .......... .......... .......... .......... .......... ..........
.......... .......... .......... .......... .......... .......... .......... ..........
.......... .......... .......... .......... .......... .......... .......... ..........
.......... .......... .......... .......... ..GUGUCAGC AGCCGCGGUA AGA-CGGA-G GATGCAAGTG
TTATCCGGAA TTATTGGGCG TAAAGCGTCT GTAGGTTGCC TAACAAGTCT GTTGTT-AAA GGTTAAAGCT TAACTTTAAA
ACTGCAG-CA GAAACTGCTA GGCTTGAGTA CAGTCGA-AG TAGAGGGAAT TTCCAGTGAA GCGGTG-AAA TGCGTAGATA
TTGGAAGGAA CACCAATGGC GAAAGCACT- CTACTAGACT TTTACTGACA CTCAGAGA-C GAAAGCTAGG GTAGCAAATG
GGATTAGATA -CCCCAGTAG TCCTAGCCGT AAACGATGGA TACTAAACAT TGC------G TGCATCGATC CGCGTGGTGT
TATAGCTAAC GCGTTAAGTA TCCCGCCTGG GGAGTATGCT CGCAAGGGTG AAACTTAAA- TAA--ATTGA CGG.......
.......... .......... .......... .......... .......... .......... .......... ..........
.......... .......... .......... .......... .......... .......... .......... ..........
.......... .......... .......... .......... .......... .......... .......... ..........
.......... .......... .......... .......... .......... .......... .......... ..........
.......... .......... .......... .......... .......... .......... .......... ..........
.......... .......... .......... .......... .......... .......... .......... ..........
.......... .......... .......... .......... .......... .......... .......... ..........
.......... .......... .......... .......... .......... .......... .......... ..........
.......... .......... ..
>SO245_cp_ampli_15
.......... .......... .......... .......... .......... .......... .......... ..........
.......... .......... .......... .......... .......... .......... .......... ..........
.......... .......... .......... .......... .......... .......... .......... ..........
.......... .......... .......... .......... .......... .......... .......... ..........
.......... .......... .......... .......... .......... .......... .......... ..........
.......... .......... .......... .......... .......... .......... .......... ..........
.......... .......... .......... .......... ..GUGCCAGC CGCCGCGGUA AUA-CGGG-G GATGCAAGCG
TTATCCGGAA TCATTGGGCG TAAAGCGCCT GTAGGTTGTT TATTAAGTCT GTGGTT-AAA GACTAGGGCT TAACCCTGGG
AAAGCAA-TG GAAACTAATA GACTAGAGTA TGGCAGG-GG TAGAGGGAAT TTCTAGTGTA GCGGTG-AAA TGCGTAGATA
TTAGAAAGAA CACCGGTGGC GAAAGCGCT- CTACTGGACC ATTACTGACA CTCAGAGG-C GAAAGCTAGG GTAGCAAAAG
GGATTAGATA -CCCCTGTAG TCCTAGCCGT AAACGATGGA TACTAGATCT TGT------G C--ATAAAGT ACAGTATC-G
CAGCTAACG- CG-TTAAGTA TCCCGCCTGG GGAGTACGCT CGCAAGGGTG AAACTTAAA- GAA--ATTGA CGG.......
.......... .......... .......... .......... .......... .......... .......... ..........
.......... .......... .......... .......... .......... .......... .......... ..........
.......... .......... .......... .......... .......... .......... .......... ..........
.......... .......... .......... .......... .......... .......... .......... ..........
.......... .......... .......... .......... .......... .......... .......... ..........
.......... .......... .......... .......... .......... .......... .......... ..........
.......... .......... .......... .......... .......... .......... .......... ..........
.......... .......... .......... .......... .......... .......... .......... ..........
.......... .......... ..
>SO245_cp_ampli_50
.......... .......... .......... .......... .......... .......... .......... ..........
.......... .......... .......... .......... .......... .......... .......... ..........
.......... .......... .......... .......... .......... .......... .......... ..........
.......... .......... .......... .......... .......... .......... .......... ..........
.......... .......... .......... .......... .......... .......... .......... ..........
.......... .......... .......... .......... .......... .......... .......... ..........
.......... .......... .......... .......... ..GUGCCAGC CGCCGCGGUA AUA-CGGG-G GATGCAAGCG
TTATCCGGAA TCATTGGGCG TAAAGCGCCT GTAGGTTGTT TAATAAGTCT GTTGTT-AAA GACTAGGGCT CAACCCTAGA
AAAGCAA-TG GAAACTACTA GACTAGAGTA TGGCAGG-GG TAGAGGGAAT TTCTAGTGTA GCGGTG-AAA TGCGTAGATA
TTAGAAAGAA CACCAGTGGC GAAAGCGCT- CTACTGGACC ATTACTGACA CTCAGAGG-C GAAAGCTAGG GTAGCAAAAG
GGATTAGATA -CCCCTGTAG TCCTAGCCGT AAACGATGGA TACTAGATGT TGT------G C--TTACCGT ACAGTGTC-C
TAGCTAACG- CG-TTAAGTA TCCCGCCTGG GGAGTACGCT CGCAAGGGTG AAACTCAAA- TAA--ATTGG CGG.......
.......... .......... .......... .......... .......... .......... .......... ..........
.......... .......... .......... .......... .......... .......... .......... ..........
.......... .......... .......... .......... .......... .......... .......... ..........
.......... .......... .......... .......... .......... .......... .......... ..........
.......... .......... .......... .......... .......... .......... .......... ..........
.......... .......... .......... .......... .......... .......... .......... ..........
.......... .......... .......... .......... .......... .......... .......... ..........
.......... .......... .......... .......... .......... .......... .......... ..........
.......... .......... ..
>SO245_cp_ampli_31
.......... .......... .......... .......... .......... .......... .......... ..........
.......... .......... .......... .......... .......... .......... .......... ..........
.......... .......... .......... .......... .......... .......... .......... ..........
.......... .......... .......... .......... .......... .......... .......... ..........
.......... .......... .......... .......... .......... .......... .......... ..........
.......... .......... .......... .......... .......... .......... .......... ..........
.......... .......... .......... .......... ..GUGCCAGC AGCCGCGGUA AUA-CGGG-G GATGCAAGCG
TTATCCGGAA TCATTGGGCG TAAAGCGCCT GTAGGTGGTT TAGTAAGTCT GTTGTT-AAA GACTAGGGCT TAACCCTAGA
AAAGCGA-TG GAAACTACTA GACTAGAGTA TGGCAGG-GG TAGAGGGAAT TTCTAGTGTA GCGGTG-AAA TGCGTAGATA
TTAGAAAGAA CACCGGTGGC GAAAGCGCT- CTACTGGACC ATTACTGACA CTCAGAGG-C GAAAGCTAGG GTAGCAAAAG
GGATTAGATA -CCCCTGTAG TCCTAGCCGT AAACGATGGA TACTAGATGT TGT------G T--ATTATAT ACAGTATC-G
TAGCTAACG- CG-TTAAGTA TCCCGCCTGG GGAGTACGCT CGCAAGGGTG AAACTCAAA- GGA--ATTGA CGG.......
.......... .......... .......... .......... .......... .......... .......... ..........
.......... .......... .......... .......... .......... .......... .......... ..........
.......... .......... .......... .......... .......... .......... .......... ..........
.......... .......... .......... .......... .......... .......... .......... ..........
.......... .......... .......... .......... .......... .......... .......... ..........
.......... .......... .......... .......... .......... .......... .......... ..........
.......... .......... .......... .......... .......... .......... .......... ..........
.......... .......... .......... .......... .......... .......... .......... ..........
.......... .......... ..
>SO245_cp_ampli_47 
.......... .......... .......... .......... .......... .......... .......... ..........
.......... .......... .......... .......... .......... .......... .......... ..........
.......... .......... .......... .......... .......... .......... .......... ..........
.......... .......... .......... .......... .......... .......... .......... ..........
.......... .......... .......... .......... .......... .......... .......... ..........
.......... .......... .......... .......... .......... .......... .......... ..........
.......... .......... .......... .......... ..GUGUCAGC AGCCGCGGUA AGA-CGGG-A GATGCAAGCG
TTATTCGGAT TTATTGGGCG TAAAGGGTCT GTAGGTTGTT GGTTAAGTCT ATGGTC-AAA TTCCGAAGCT CAACTTCGGG
CCGGCAC-TA GAAACTAATC AACTTGAGTA CGTTAGA-GG CAGGGGGAAT TCCCAGTGTA GCGGTG-AAA TGCGTAGATA
TTGGGAGGAA CATCAATGGC GAAGGCACC- CTGCTAGGCC GATACTGACA CTGAAAGA-C GAAAGCTAGG GGAGCAAATG
GGATTAGATA -CCCCAGTAG TCCTAGCTGT AAACGATGGG GACTAAACTT TGG------T T--TTAAGAA TCAGAGTT-A
AAGCTAACG- CG-TTAAGTC CCCCGCCTGG GGAGTACGCC CGCAAGAGTG AAACTCAAA- GGA--ATTGA CGG.......
.......... .......... .......... .......... .......... .......... .......... ..........
.......... .......... .......... .......... .......... .......... .......... ..........
.......... .......... .......... .......... .......... .......... .......... ..........
.......... .......... .......... .......... .......... .......... .......... ..........
.......... .......... .......... .......... .......... .......... .......... ..........
.......... .......... .......... .......... .......... .......... .......... ..........
.......... .......... .......... .......... .......... .......... .......... ..........
.......... .......... .......... .......... .......... .......... .......... ..........
.......... .......... ..
>SO245_cp_ampli_23
.......... .......... .......... .......... .......... .......... .......... ..........
.......... .......... .......... .......... .......... .......... .......... ..........
.......... .......... .......... .......... .......... .......... .......... ..........
.......... .......... .......... .......... .......... .......... .......... ..........
.......... .......... .......... .......... .......... .......... .......... ..........
.......... .......... .......... .......... .......... .......... .......... ..........
.......... .......... .......... .......... ..GUGUCAGC CGCCGCGGUA AUA-CGGG-G GATGCAAGCG
TTATCCGGAA TCATTGGGCG TAAAGCGCCT GTAGGTTGTT TAATAAGTCT GTTGTT-AAA GACTAGGGCT TAACCCTAGA
AAAGCAA-TG GAAACTACTA GACTCGAGTA TGGCAGG-GG TAGAGGGAAT TTCTAGTGTA GCGGTG-AAA TGCGTAGATA
TTAGAAAGAA CACCAGTGGC GAAAGCGCT- CTACTGGACC ATTACTGACA CTCAGAGG-C GAAAGCTAGG GTAGCAAAAG
GGATTAGATA -CCCCTGTAG TCCTAGCCGT AAACGATGGA TACTAGATGT TGT------A T--TTATTTT ACAGTATC-G
TAGCTAACG- CG-TTAAGTA TCCCGCCTGG GGAGTACGCT CGCAAGGGTG AAACTTAAA- GAA--ATTGG CGG.......
.......... .......... .......... .......... .......... .......... .......... ..........
.......... .......... .......... .......... .......... .......... .......... ..........
.......... .......... .......... .......... .......... .......... .......... ..........
.......... .......... .......... .......... .......... .......... .......... ..........
.......... .......... .......... .......... .......... .......... .......... ..........
.......... .......... .......... .......... .......... .......... .......... ..........
.......... .......... .......... .......... .......... .......... .......... ..........
.......... .......... .......... .......... .......... .......... .......... ..........
.......... .......... ..
>SO245_cp_ampli_41
.......... .......... .......... .......... .......... .......... .......... ..........
.......... .......... .......... .......... .......... .......... .......... ..........
.......... .......... .......... .......... .......... .......... .......... ..........
.......... .......... .......... .......... .......... .......... .......... ..........
.......... .......... .......... .......... .......... .......... .......... ..........
.......... .......... .......... .......... .......... .......... .......... ..........
.......... .......... .......... .......... ..GUGUCAGC AGCCGCGGUA AUA-CGGG-G GATGCAAGCG
TTATCCGGAA TCATTGGGCG TAAAGCGCCT GTAGGTTGTT TAATAAGTCT GTTGTT-AAA GACTAGGGCT CAACCCTAGA
AAAGCAA-TG GAAACTACTA GACTAGAGTA TGGCAGG-GG TAGAGGGAAT TTCTAGTGTA GCGGTG-AAA TGCGTAGATA
TTAGAAAGAA CACCGGTGGC GAAAGCGCT- CTACTGGACC ATTACTGACA CTCAGAGG-C GAAAGCTAGG GTAGCAAAAG
GGATTAGATA -CCCCTGTAG TCCTAGCCGT AAACGATGGA TACTAGATGT TGT------G C--TTAATGT ACAGTATC-C
TAGCTAACG- CG-TTAAGTA TCCCGCCTGG GGAGTACGCT CGCAAGGGTG AAACTTAAA- TGA--ATTGG CGG.......
.......... .......... .......... .......... .......... .......... .......... ..........
.......... .......... .......... .......... .......... .......... .......... ..........
.......... .......... .......... .......... .......... .......... .......... ..........
.......... .......... .......... .......... .......... .......... .......... ..........
.......... .......... .......... .......... .......... .......... .......... ..........
.......... .......... .......... .......... .......... .......... .......... ..........
.......... .......... .......... .......... .......... .......... .......... ..........
.......... .......... .......... .......... .......... .......... .......... ..........
.......... .......... ..
>SO245_cp_ampli_26
.......... .......... .......... .......... .......... .......... .......... ..........
.......... .......... .......... .......... .......... .......... .......... ..........
.......... .......... .......... .......... .......... .......... .......... ..........
.......... .......... .......... .......... .......... .......... .......... ..........
.......... .......... .......... .......... .......... .......... .......... ..........
.......... .......... .......... .......... .......... .......... .......... ..........
.......... .......... .......... .......... ..GUGUCAGC CGCCGCGGUA AUA-CGGG-G GATGCAAGCG
TTATCCGGAA TCATTGGGCG TAAAGCGCCT GTAGGTTGTT TAATAAGTCT GTTGTT-AAA GACTAGGGCT CAACCCTAGA
AAAGCAA-TG GAAACTACTA GACTAGAGTA TGGCAGG-GG TAGAGGGAAT TTCTAGTGTA GCGGTG-AAA TGCGTAGATA
TTAGAAAGAA CACCGGTGGC GAAAGCGCT- CTACTGGACC ATTACTGACA CTCAGAGG-C GAAAGCTAGG GTAGCAAAAG
GGATTAGATA -CCCCTGTAG TCCTAGCCGT AAACGATGGA TACTACATGT TGT------G C--ATTATGT ACAGTATG-G
TAGCTAACG- CG-TTAAGTA TCCCGCCTGG GGAGTACGCC CGCAAGGGTG AAACTCAAA- GGA--ATTGA CGG.......
.......... .......... .......... .......... .......... .......... .......... ..........
.......... .......... .......... .......... .......... .......... .......... ..........
.......... .......... .......... .......... .......... .......... .......... ..........
.......... .......... .......... .......... .......... .......... .......... ..........
.......... .......... .......... .......... .......... .......... .......... ..........
.......... .......... .......... .......... .......... .......... .......... ..........
.......... .......... .......... .......... .......... .......... .......... ..........
.......... .......... .......... .......... .......... .......... .......... ..........
.......... .......... ..
>SO245_cp_ampli_35
.......... .......... .......... .......... .......... .......... .......... ..........
.......... .......... .......... .......... .......... .......... .......... ..........
.......... .......... .......... .......... .......... .......... .......... ..........
.......... .......... .......... .......... .......... .......... .......... ..........
.......... .......... .......... .......... .......... .......... .......... ..........
.......... .......... .......... .......... .......... .......... .......... ..........
.......... .......... .......... .......... ..GUGUCAGC AGCCGCGGUA AUA-CAGG-G GATGCAAGTG
TTATCCGGAA TTATTGGGCG TAAAGCGTCT GCAGGTGGAT AGTTAAGTCT TATGTC-AAA TTTCTAGGCT CAACCTGGAG
TCGGCAA-AA GAAACTGGTT ATCTCGAGTA TGGTAGA-GG TAAAGGGAAT TTCAAGTGGA GCGGTG-AAA TGCGTAGATA
TTTGAAAGAA CTCCAATAGC GAAGGCACT- TTACTGGGCC ATTACTGACA CTCAGAGA-C GAAAGCTAGG GGAGCAAACA
GGATTAGATA -CCCTGGTAG TCCTAGCTGT AAACGATGGA TACTAGATGT TGC------A TATTATATAT ACGCAGTGTC
GTAGCTAACG CG-TTAAGTA TCCCGCCTGG GAAGTACGCT CGCAAGGGTG AAACTTAAA- TAA--ATTGA CGG.......
.......... .......... .......... .......... .......... .......... .......... ..........
.......... .......... .......... .......... .......... .......... .......... ..........
.......... .......... .......... .......... .......... .......... .......... ..........
.......... .......... .......... .......... .......... .......... .......... ..........
.......... .......... .......... .......... .......... .......... .......... ..........
.......... .......... .......... .......... .......... .......... .......... ..........
.......... .......... .......... .......... .......... .......... .......... ..........
.......... .......... .......... .......... .......... .......... .......... ..........
.......... .......... ..
>SO245_cp_ampli_12
.......... .......... .......... .......... .......... .......... .......... ..........
.......... .......... .......... .......... .......... .......... .......... ..........
.......... .......... .......... .......... .......... .......... .......... ..........
.......... .......... .......... .......... .......... .......... .......... ..........
.......... .......... .......... .......... .......... .......... .......... ..........
.......... .......... .......... .......... .......... .......... .......... ..........
.......... .......... .......... .......... ..GUGCCAGC AGCCGCGGUA AGA-CGGA-G GATGCAAGTG
TTATCCGGAA TCACTGGGCG TAAAGCGTCT GTAGGTGGTT TAGTAAGTCT ATTGTT-AAA TCTTGAGGCT CAACTTCAAA
TCAGCGA-TG GAAACTGCTA GACTAGAGTG TGGTAGA-GG TAAGAGGAAT TTCCAGTGGA GCGGTG-AAA TGCGTAGATA
TTGGAAAGAA CACCGATGGC GAAGGCATC- TTACTGGGCC ATAACTGACA CTCAGAGA-C GAAAGCTAGG GTAGCAAATG
GGATTAGATA -CCCCAGTAG TCCTAGCAGT AAACGATGGA TACTAGATGT TGC------C CGTATCAACC CGTGCAGTGT
CAAAGCTAAC GCGTTAAGTA TCCCGCCTGG GAAGTATGCA CGCAAGTGTG AAACTCAAA- TAA--ATTGG CGG.......
.......... .......... .......... .......... .......... .......... .......... ..........
.......... .......... .......... .......... .......... .......... .......... ..........
.......... .......... .......... .......... .......... .......... .......... ..........
.......... .......... .......... .......... .......... .......... .......... ..........
.......... .......... .......... .......... .......... .......... .......... ..........
.......... .......... .......... .......... .......... .......... .......... ..........
.......... .......... .......... .......... .......... .......... .......... ..........
.......... .......... .......... .......... .......... .......... .......... ..........
.......... .......... ..
>SO245_cp_ampli_45
.......... .......... .......... .......... .......... .......... .......... ..........
.......... .......... .......... .......... .......... .......... .......... ..........
.......... .......... .......... .......... .......... .......... .......... ..........
.......... .......... .......... .......... .......... .......... .......... ..........
.......... .......... .......... .......... .......... .......... .......... ..........
.......... .......... .......... .......... .......... .......... .......... ..........
.......... .......... .......... .......... ..GUGCCAGC CGCCGCGGUA AGA-CGGG-G GATGCAAGCG
TTATTCGGAA TTATTGGGCG TAAAGCGTCT GTAGGTGGTG AGGAAAGTGT TTTGTT-AAA GATCAGGGCT CAACTCTGGG
AAAGCAG-AG CAAACTATCT CACTTGAGTT CGGTAGG-GG CAGAGAGAAT TCCCAGTGTA GCGGTG-AAA TGCGTAGATA
TTGGGAGGAA GACCAGTGGC GAAGGCGTT- CTGCTGGGCC GTAACTGACA CTGAGAGA-C GAAAGCTAAG GTAGCAAATA
GGATTAGATA -CCCTAGTAG TCTTAGCTGT AAACGATGCA CACTATGTTT TGC------A A--TC----T GCAGAGCA-A
TAGCTAACG- CG-TTAAGTG TGCCGCCTGG GGAGTACATT CGCAAGGATG AAACTCAAA- TGA--ATTGA CGG.......
.......... .......... .......... .......... .......... .......... .......... ..........
.......... .......... .......... .......... .......... .......... .......... ..........
.......... .......... .......... .......... .......... .......... .......... ..........
.......... .......... .......... .......... .......... .......... .......... ..........
.......... .......... .......... .......... .......... .......... .......... ..........
.......... .......... .......... .......... .......... .......... .......... ..........
.......... .......... .......... .......... .......... .......... .......... ..........
.......... .......... .......... .......... .......... .......... .......... ..........
.......... .......... ..
>SO245_cp_ampli_21
.......... .......... .......... .......... .......... .......... .......... ..........
.......... .......... .......... .......... .......... .......... .......... ..........
.......... .......... .......... .......... .......... .......... .......... ..........
.......... .......... .......... .......... .......... .......... .......... ..........
.......... .......... .......... .......... .......... .......... .......... ..........
.......... .......... .......... .......... .......... .......... .......... ..........
.......... .......... .......... .......... ..GUGCCAGC CGCCGCGGUA AUA-CGGG-G GATGCAAGCG
TTATCCGGAA TCATTGGGCG TAAAGCGCCT GTAGGTTGTT TACTAAGTCT GTTGTT-AAA GACTAGGGCT TAACCCTAGA
AAAGCAA-TG GAAACTTGTA GACTAGAGTA TGGCAGG-GG TAGAGGGAAT TTCTAGTGTA GCGGTG-AAA TGCGTAGATA
TTAGAAAGAA CACCAGTGGC GAAAGCGCT- CTACTGGACC ATTACTGACA CTCAGAGG-C GAAAGCTAGG GTAGCAAAAG
GGATTAGATA -CCCCTGTAG TCCTAGCCGT AAACGATGGA TACTAGATGT TGT------G C--ATA--GT ACAGTATC-G
TAGCTAACG- CG-TTAAGTA TCCCGCCTGG GGAGTACGCT CGCAAGGGTG AAACTCAAA- TGA--ATTGA CGG.......
.......... .......... .......... .......... .......... .......... .......... ..........
.......... .......... .......... .......... .......... .......... .......... ..........
.......... .......... .......... .......... .......... .......... .......... ..........
.......... .......... .......... .......... .......... .......... .......... ..........
.......... .......... .......... .......... .......... .......... .......... ..........
.......... .......... .......... .......... .......... .......... .......... ..........
.......... .......... .......... .......... .......... .......... .......... ..........
.......... .......... .......... .......... .......... .......... .......... ..........
.......... .......... ..
>SO245_cp_ampli_22
.......... .......... .......... .......... .......... .......... .......... ..........
.......... .......... .......... .......... .......... .......... .......... ..........
.......... .......... .......... .......... .......... .......... .......... ..........
.......... .......... .......... .......... .......... .......... .......... ..........
.......... .......... .......... .......... .......... .......... .......... ..........
.......... .......... .......... .......... .......... .......... .......... ..........
.......... .......... .......... .......... ..GUGUCAGC CGCCGCGGUA AUA-CGGG-G GATGCAAGCG
TTATCCGGAA TCATTGGGCG TAAAGCGCCT GTAGGTTGTT TAATAAGTCT GTTGTT-AAA GACTAGGGCT TAACCCTAGA
AAAGCAA-TG GATACTACTA GACTAGAGTA TGGCAGG-GG TAGAGGGAAT TTCTAGTGTA GCGGTG-AAA TGCGTAGATA
TTAGAAAGAA CACCGGTGGC GAAAGCGCT- CTACTGGACC ATTACTGACA CTCAGAGG-C GAAAGCTAGG GTAGCAAAAG
GGATTAGGTA -CCCCTGTAG TCCTAGCCGT AAACGATGGA TACTAGATGT TGT------A T--TTATTTT ACAGTGTC-C
TAGCTAACG- CG-TTAAGTA TCCCGCCTGG GGAGTACGCT CGCAAGGGTG AAACTCAAA- GGA--ATTGG CGG.......
.......... .......... .......... .......... .......... .......... .......... ..........
.......... .......... .......... .......... .......... .......... .......... ..........
.......... .......... .......... .......... .......... .......... .......... ..........
.......... .......... .......... .......... .......... .......... .......... ..........
.......... .......... .......... .......... .......... .......... .......... ..........
.......... .......... .......... .......... .......... .......... .......... ..........
.......... .......... .......... .......... .......... .......... .......... ..........
.......... .......... .......... .......... .......... .......... .......... ..........
.......... .......... ..
>SO245_cp_ampli_5
.......... .......... .......... .......... .......... .......... .......... ..........
.......... .......... .......... .......... .......... .......... .......... ..........
.......... .......... .......... .......... .......... .......... .......... ..........
.......... .......... .......... .......... .......... .......... .......... ..........
.......... .......... .......... .......... .......... .......... .......... ..........
.......... .......... .......... .......... .......... .......... .......... ..........
.......... .......... .......... .......... ..GUGCCAGC AGCCGCGGUA AGA-CGGA-G GATGCAAGTG
TTATCCGGAA TTATTGGGCG TAAAGCGTCT GTAGGTTGCC TAACAAGTCT GTTGTT-AAA GGTTAAAGCT TAACTTTAAA
ACTGCAG-CA GAAACTGCTA GGCTTGAGTA CAGTTGA-AG TAGAGGGAAT TTCCAGTGAA GCGGTG-AAA TGCGTAGATA
TTGGAAGGAA CACCAATGGC GAAAGCACT- CTACTAGACT TTTACTGACA CTCAGAGA-C GAAAGCTAGG GTAGCAAATG
GGATTAGATA -CCCCAGTAG TCCTAGCCGT AAACGATGGA TACTAAACAT TGC-GTGC-A TCGATCCGC- GTGGTGTT-A
TAGCTAACG- CG-TTAAGTA TCCCGCCTGG GGAGTATGCT CGCAAGGGTG AAACTCAAA- TAA--ATTGA CGG-------
---------- ---------- ---------- ---------- ---------- ---------- ---------- ----------
---------- ---------- ---------- ---------- ---------- ---------- ---------- ----------
---------- ---------- ---------- ---------- ---------- ---------- ---------- ----------
---------- ---------- ---------- ---------- ---------- ---------- ---------- ----------
---------- ---------- ---------- ---------- ---------- ---------- ---------- ----------
---------- ---------- ---------- ---------- ---------- ---------- ---------- ----------
---------- ---------- ---------- ---------- ---------- ---------- ---------- ----------
---------- ---------- ---------- ---------- ---------- ---------- ---------- ----------
---------- ---------- --
>SO245_cp_ampli_6
.......... .......... .......... .......... .......... .......... .......... ..........
.......... .......... .......... .......... .......... .......... .......... ..........
.......... .......... .......... .......... .......... .......... .......... ..........
.......... .......... .......... .......... .......... .......... .......... ..........
.......... .......... .......... .......... .......... .......... .......... ..........
.......... .......... .......... .......... .......... .......... .......... ..........
.......... .......... .......... .......... ..GUGCCAGC CGCCGCGGUA AUA-CGGG-G GATGCAAGCG
TTATCCGGAT TTATTGGGCG TAAAGCGCCT GTAGGTTGTT TAATAAGTCT GTTGTT-AAA GACTAGGGCT TAACCCCAGG
AAAGCAA-TG GAAACTACTA GACTTGAGTA TGATAGG-GG TAGAGGGAAT TTCTAGTGTA GCGGTG-AAA TGCGTAGATA
TTAGAAAGAA CACCGGTGGC GAAGGCGCT- CTACTGGATC ATTACTGACA CTCAGAGG-C GAAAGCTAGG GTAGCAAAAG
GGATTAGATA -CCCCTGTAG TCCTAGCCGT AAACGATGGA TACTACATGT TGC------G T--TTTTAAT GCAGTATG-G
TAGCTAACG- CG-TTAAGTA TCCCGCCTGG GGAGTACGGT CGCAAGGCTG AAACTTAAA- TGA--ATTGA CGG.......
.......... .......... .......... .......... .......... .......... .......... ..........
.......... .......... .......... .......... .......... .......... .......... ..........
.......... .......... .......... .......... .......... .......... .......... ..........
.......... .......... .......... .......... .......... .......... .......... ..........
.......... .......... .......... .......... .......... .......... .......... ..........
.......... .......... .......... .......... .......... .......... .......... ..........
.......... .......... .......... .......... .......... .......... .......... ..........
.......... .......... .......... .......... .......... .......... .......... ..........
.......... .......... ..
>SO245_cp_ampli_39
.......... .......... .......... .......... .......... .......... .......... ..........
.......... .......... .......... .......... .......... .......... .......... ..........
.......... .......... .......... .......... .......... .......... .......... ..........
.......... .......... .......... .......... .......... .......... .......... ..........
.......... .......... .......... .......... .......... .......... .......... ..........
.......... .......... .......... .......... .......... .......... .......... ..........
.......... .......... .......... .......... ..GUGCCAGC AGCCGCGGUA AUA-CGGG-G GATGCAAGCG
TTATCCGGAA TCATTGGGCG TAAAGCGCCT GTAGGTTGTT TATTAAGTCT GTTGTT-AAA GACTAGGGCT TAACCCTAGA
AAAGCAA-TG GAAACTAATA GACTAGAGTA TGGCAGG-GG TAGAGGGAAT TTCTAGTGTA GCGGTG-AAA TGCGTAGATA
TTAGAAAGAA CACCGGTGGC GAAAGCGCT- CTACTGGACC ATTACTGACA CTCAGAGG-C GAAAGCTAGG GTAGCAAAAG
GGATTAGATA -CCCCTGTAG TCCTAGCCGT AAACGATGGA TACTAGATGT TGT------G C--ATTACGT ACAGTATC-G
TAGCTAACG- CG-TTAAGTA TCCCGCCTGG GGAGTACGCT CGCAAGGGTG AAACTTAAA- TAA--ATTGG CGG-------
---------- ---------- ---------- ---------- ---------- ---------- ---------- ----------
---------- ---------- ---------- ---------- ---------- ---------- ---------- ----------
---------- ---------- ---------- ---------- ---------- ---------- ---------- ----------
---------- ---------- ---------- ---------- ---------- ---------- ---------- ----------
---------- ---------- ---------- ---------- ---------- ---------- ---------- ----------
---------- ---------- ---------- ---------- ---------- ---------- ---------- ----------
---------- ---------- ---------- ---------- ---------- ---------- ---------- ----------
---------- ---------- ---------- ---------- ---------- ---------- ---------- ----------
---------- ---------- --
>SO245_cp_ampli_40
.......... .......... .......... .......... .......... .......... .......... ..........
.......... .......... .......... .......... .......... .......... .......... ..........
.......... .......... .......... .......... .......... .......... .......... ..........
.......... .......... .......... .......... .......... .......... .......... ..........
.......... .......... .......... .......... .......... .......... .......... ..........
.......... .......... .......... .......... .......... .......... .......... ..........
.......... .......... .......... .......... ..GUGUCAGC AGCCGCGGUA AUA-CGGG-G GGTGCAAGCG
TTATCCGGAA TCATTGGGCG TAAAGCGCCT GTAGGTGGTT TAATAAGTTT GTTGTT-AAA GATTAGGGCT TAACCCTAAA
AAAGCAA-TG GAAACTACTA GACTAGAGTA TGGTAGG-GG TAGAGGGAAT TTCTAGTGTA GCGGTG-AAA TGCGTAGATA
TTAGAAAGAA CACCAGAGGC GAAAGCGCT- CTACTGGACC ATTACTGACA CTCAGAGG-C GAAAGCTAGG GTAGCAAAAG
GGATTAGATA -CCCCTGTAG TCCTAGCCGT AAACGATGGA TACTAGATGT TGT------G C--ATTTCGT ACAGTATC-G
TAGCTAACG- CG-TTAAGTA TCCCGCCTGG GGAGTACGCT CGCAAGGGTG AAACTCAAA- GAA--ATTGA CGG-------
---------- ---------- ---------- ---------- ---------- ---------- ---------- ----------
---------- ---------- ---------- ---------- ---------- ---------- ---------- ----------
---------- ---------- ---------- ---------- ---------- ---------- ---------- ----------
---------- ---------- ---------- ---------- ---------- ---------- ---------- ----------
---------- ---------- ---------- ---------- ---------- ---------- ---------- ----------
---------- ---------- ---------- ---------- ---------- ---------- ---------- ----------
---------- ---------- ---------- ---------- ---------- ---------- ---------- ----------
---------- ---------- ---------- ---------- ---------- ---------- ---------- ----------
---------- ---------- --
>SO245_cp_ampli_29
.......... .......... .......... .......... .......... .......... .......... ..........
.......... .......... .......... .......... .......... .......... .......... ..........
.......... .......... .......... .......... .......... .......... .......... ..........
.......... .......... .......... .......... .......... .......... .......... ..........
.......... .......... .......... .......... .......... .......... .......... ..........
.......... .......... .......... .......... .......... .......... .......... ..........
.......... .......... .......... .......... ..GUGUCAGC CGCCGCGGUA AUA-CGGG-G GATGCAAGCG
TTATCCGGAA TCATTGGGCG TAAAGCGCCT GTAGGTTGTT TAATAAGTCT GTTGTT-AAA GACTAGGGCT CAACCCTAGA
AAAGCAA-TG GAAACTATTA GACTAGAGTA TGGCAGG-GG TAGAGGGAAT TTCTAGTGTA GCGGTG-AAA TGCGTAGATA
TTAGAAAGAA CACCAGCGGC GAAAGCGCT- CTACTGGACC ATTACTGACA CTCAGAGG-C GAAAGCTAGG GTAGCAAAAG
GGATTAGATA -CCCCTGTAG TCCTAGCCGT AAACGATGGA TACTAGATGT TGT------G C--TTC-CGT ACAGTATC-G
TAGCTAACG- CG-TTAAGTA TCCCGCCTGG GGAGTACGCT CGCAAGGGTG AAACTTAAA- TAA--ATTGA CGG.......
.......... .......... .......... .......... .......... .......... .......... ..........
.......... .......... .......... .......... .......... .......... .......... ..........
.......... .......... .......... .......... .......... .......... .......... ..........
.......... .......... .......... .......... .......... .......... .......... ..........
.......... .......... .......... .......... .......... .......... .......... ..........
.......... .......... .......... .......... .......... .......... .......... ..........
.......... .......... .......... .......... .......... .......... .......... ..........
.......... .......... .......... .......... .......... .......... .......... ..........
.......... .......... ..
>SO245_cp_ampli_30
.......... .......... .......... .......... .......... .......... .......... ..........
.......... .......... .......... .......... .......... .......... .......... ..........
.......... .......... .......... .......... .......... .......... .......... ..........
.......... .......... .......... .......... .......... .......... .......... ..........
.......... .......... .......... .......... .......... .......... .......... ..........
.......... .......... .......... .......... .......... .......... .......... ..........
.......... .......... .......... .......... ..GUGCCAGC CGCCGCGGUA AUA-CGGG-G GATGCAAGCG
TTATCCGGAA TCATTGGGCG TAAAGCGCCT GTAGGTTGTT TATTAAGTCT GTTGTT-AAA GACTAGGGCT TAACCCTAGA
AAAGCAA-TG GAAACTAATA GACTAGAGTA TGGCAGG-GG TAGAGGGAAT TTCTAGTGTA GCGGTG-AAA TGCGTAGATA
TTAGAAAGAA CACCGGTGGC GAAAGCGCT- CTACTGGACC ATTACTGACA CTCAGAGG-C GAAAGCTAGG GTAGCAAAAG
GGATTAGATA -CCCCTGTAG TCCTAGCCGT AAACGATGGA TACTAGATGT TGC------G T--ATTTTAT GCAGTATC-G
TAGCTAACG- CG-TTAAGTA TCCCGCCTGG GGAGTACGCT CGCAAGGGTG AAACTCAAA- TAA--ATTGG CGG-------
---------- ---------- ---------- ---------- ---------- ---------- ---------- ----------
---------- ---------- ---------- ---------- ---------- ---------- ---------- ----------
---------- ---------- ---------- ---------- ---------- ---------- ---------- ----------
---------- ---------- ---------- ---------- ---------- ---------- ---------- ----------
---------- ---------- ---------- ---------- ---------- ---------- ---------- ----------
---------- ---------- ---------- ---------- ---------- ---------- ---------- ----------
---------- ---------- ---------- ---------- ---------- ---------- ---------- ----------
---------- ---------- ---------- ---------- ---------- ---------- ---------- ----------
---------- ---------- --
>SO245_cp_ampli_11
---------- ---------- ---------- ---------- ---------- ---------- ---------- ----------
---------- ---------- ---------- ---------- ---------- ---------- ---------- ----------
---------- ---------- ---------- ---------- ---------- ---------- ---------- ----------
---------- ---------- ---------- ---------- ---------- ---------- ---------- ----------
---------- ---------- ---------- ---------- ---------- ---------- ---------- ----------
---------- ---------- ---------- ---------- ---------- ---------- ---------- ----------
---------- ---------- ---------- ---------- --GUGUCAGC AGCCGCGGUA AUA-CGGG-G GATGCAAGCG
TTATCCGGAA TTATTGGGCG TAAAGCGCCT GTAGGTTGTT TAATAAGTCT GGTATT-AAA GACTAGGGCT CAACCCTAGA
AAAATAT-TG GATACTGTTA AGCTCGAGTA TGGTAGA-GG TAGAGGGAAT TTCTAGTGTA GCGGTG-AAA TGCGTAGATA
TTAGAAAGAA CACCGGTGGC GAAAGCGCT- CTACTGGGCC ATTACTGACA CTCAGAGG-C GAAAGCTAGG GGAGCAAAAG
GGATTAGATA -CCCCTGTAG TCCTAGCCGT AAACGATGGA TACTAGGTGT TGT------A T--TTTTTTT ACAGTATC-G
TAGCTAACG- CG-TTAAGTA TCCCGCCTGG GGAGTACGCT CGCAAGGGTG AAACTCAAA- GAA--ATTGA CGG.......
.......... .......... .......... .......... .......... .......... .......... ..........
.......... .......... .......... .......... .......... .......... .......... ..........
.......... .......... .......... .......... .......... .......... .......... ..........
.......... .......... .......... .......... .......... .......... .......... ..........
.......... .......... .......... .......... .......... .......... .......... ..........
.......... .......... .......... .......... .......... .......... .......... ..........
.......... .......... .......... .......... .......... .......... .......... ..........
.......... .......... .......... .......... .......... .......... .......... ..........
.......... .......... ..
>SO245_cp_ampli_36 
.......... .......... .......... .......... .......... .......... .......... ..........
.......... .......... .......... .......... .......... .......... .......... ..........
.......... .......... .......... .......... .......... .......... .......... ..........
.......... .......... .......... .......... .......... .......... .......... ..........
.......... .......... .......... .......... .......... .......... .......... ..........
.......... .......... .......... .......... .......... .......... .......... ..........
.......... .......... .......... .......... ..GUGUCAGC AGCCGCGGUA AUA-CAGA-G GATGCAAGTT
TTATTCGGAA TTATTGGGCG TAAAGCGTCT GCAGGTTGAT GTAAAAGTCT TTTGTT-AAA TATCAGGGCT CAACCCGGAA
TCTGCAA-AA GAAACTATAT ATCTTGAGTA TGGTAGA-GG TAAGGGGAAT TTCCAGTGGA GCGGTG-AAA TGCGTAGATA
TTGGAAAGAA CACCGACAGC GAAGGCACC- TTACTGGGCC ATTACTGACA CTCAGAGA-C GAAAGCTAGG GGAGCAAACG
GGATTAGATA -CCCCGGTAG TCCTAGCCGT AAACGATGGA TACTAGATGT TGTATACTTT A----TGTAC ACAGTGTC-G
TAGCTAACG- CG-TTAAGTA TCCCGCCTGG GAAGTATGCT CGCAAGGGTG AAACTCAAA- GAA--ATTGG CGG.......
.......... .......... .......... .......... .......... .......... .......... ..........
.......... .......... .......... .......... .......... .......... .......... ..........
.......... .......... .......... .......... .......... .......... .......... ..........
.......... .......... .......... .......... .......... .......... .......... ..........
.......... .......... .......... .......... .......... .......... .......... ..........
.......... .......... .......... .......... .......... .......... .......... ..........
.......... .......... .......... .......... .......... .......... .......... ..........
.......... .......... .......... .......... .......... .......... .......... ..........
.......... .......... ..
>SO245_cp_ampli_43
.......... .......... .......... .......... .......... .......... .......... ..........
.......... .......... .......... .......... .......... .......... .......... ..........
.......... .......... .......... .......... .......... .......... .......... ..........
.......... .......... .......... .......... .......... .......... .......... ..........
.......... .......... .......... .......... .......... .......... .......... ..........
.......... .......... .......... .......... .......... .......... .......... ..........
.......... .......... .......... .......... ..GUGCCAGC AGCCGCGGUA AUA-CGGG-G GATGCAAGCG
TTATCCGGAA TCATTGGGCG TAAAGCGCCT GTAGGTTGTT TAATAAGTCT GTTGTT-AAA GACTAGGGCT TAACCCTAGA
AAAGCAA-TG GAAACTACTA GACTAGAGTA TGGCAGG-GG TAGAGGGAAT TTCTAGTGTA GCGGTG-AAA TGCGTAGATA
TTAGAAAGAA CACCGGTGGC GAAAGCGCT- CTACTGGACC ATTACTGACA CTCAGAGG-C GAAAGCTAGG GTAGCAAAAG
GGATTAGATA -CCCCTGTAG TCCTAGCCGT AAACGATGAA CACTAGGTGT CGG------G GGAATCGACC CCTTCGGTGT
CGTAGCTAAC GCGTTAAGTG TTCCGCCTGG GGAGTACGCA CGCAAGTGTG AAACTTAAA- TGA--ATTGA CGG.......
.......... .......... .......... .......... .......... .......... .......... ..........
.......... .......... .......... .......... .......... .......... .......... ..........
.......... .......... .......... .......... .......... .......... .......... ..........
.......... .......... .......... .......... .......... .......... .......... ..........
.......... .......... .......... .......... .......... .......... .......... ..........
.......... .......... .......... .......... .......... .......... .......... ..........
.......... .......... .......... .......... .......... .......... .......... ..........
.......... .......... .......... .......... .......... .......... .......... ..........
.......... .......... ..
